# Supplementary material for: cis-Dioxido[N′-(2-oxidobenzyl­idene)pyridinium-4-carbohydrazidato-κ3 O,N′,O′]vanadium(V)
Source: Acta Crystallogr Sect E Struct Rep Online. 2012 Feb 4;68(Pt 3):m236. doi: 10.1107/S1600536812003637 (PMC3297210; doi:10.1107/S1600536812003637)
Supplement: Supplementary file 1 [file e-68-0m236-sup1.cif]

##############################################################################
#                                                                            #
# This CIF contains the data in a paper accepted for publication in          #
# Acta Crystallographica Section E. It conforms to the requirements of       #
# Notes for Authors for Acta Crystallographica Section E, and has been       #
# peer reviewed under the auspices of the IUCr Commission on Journals.       #
#                                                                            #
# Full details of the Crystallographic Information File format               #
# are given in the paper "The Crystallographic Information File (CIF):       #
# a New Standard Archive File for Crystallography" by S. R. Hall, F. H.      #
# Allen and I. D. Brown [Acta Cryst. (1991), A47, 655-685].                  #
#                                                                            #
# The current version of the core CIF dictionary is obtainable from          #
# ftp://ftp.iucr.org/pub/cif_core.dic.                                       #
#                                                                            #
# Software is freely available for graphical display of the structure(s)     #
# in this CIF. For information consult the CIF software page                 #
# http://www.iucr.org/resources/cif/software.                                #
#                                                                            #
# This file may be used for bona fide research purposes within the           #
# scientific community so long as proper attribution is given to the journal # 
# article from which it was obtained.                                        #
#                                                                            #
##############################################################################
data_global
_audit_creation_method     SHELXL-97
_journal_date_recd_electronic     2012-01-26
_journal_date_accepted     2012-01-27
_journal_name_full     'Acta Crystallographica, Section E'
_journal_year     2012
_journal_volume     68
_journal_issue      3
_journal_page_first     m236
_journal_page_last     m236
_journal_paper_category     QM
_journal_paper_doi     10.1107/S1600536812003637
_journal_coeditor_code     BT5805
_publ_contact_author_name     'Edward R. T. Tiekink'
_publ_contact_author_address
;
Department of Chemistry
University of Malaya
50603 Kuala Lumpur
Malaysia
;
_publ_contact_author_email     edward.tiekink@gmail.com
_publ_contact_author_fax     '+60 3 7967 4193'
_publ_contact_author_phone     '+60 3 7967 6775'
_publ_section_title
;\
<i>cis</i>-Dioxido[<i>N</i>'-(2-oxidobenzylidene)pyridinium-4-carbohydrazidato-\
\k^3^<i>O</i>,<i>N</i>',<i>O</i>']vanadium(V)
;
loop_
    _publ_author_name
    _publ_author_footnote
    _publ_author_address
    'Gholam Hossein Shahverdizadeh'
;
Additional correspondence author, e-mail: shahverdizadeh@iaut.ac.ir.
;
;
Department of Chemistry
Faculty of Science
Tabriz Branch
Islamic Azad University
PO Box 1655
Tabriz
Iran
;
    'Ng, Seik Weng' .
;
Department of Chemistry
University of Malaya
50603 Kuala Lumpur
Malaysia
and Chemistry Department
Faculty of Science
King Abdulaziz University
PO Box 80203
Jeddah
Saudi Arabia
;
    'Tiekink, Edward R. T.' .
;
Department of Chemistry
University of Malaya
50603 Kuala Lumpur
Malaysia
;
    'Babak Mirtamizdoust' .
;
Department of Inorganic Chemistry
Faculty of Chemistry
University of Tabriz
PO Box 5166616471
Tabriz
Iran
;
data_I
_audit_creation_method     SHELXL97
_chemical_name_systematic
;
<i>cis</i>-Dioxido[<i>N</i>'-(2-oxidobenzylidene)pyridinium-4-carbohydrazidato-
\k^3^<i>O</i>,<i>N</i>',<i>O</i>']vanadium(V)
;
_chemical_name_common     ?
_chemical_formula_moiety     'VO2(C13 H10 N3 O2)'
_chemical_formula_sum     'C13 H10 N3 O4 V'
_chemical_formula_iupac     '[V (C13 H10 N3 O2) O2]'
_chemical_formula_weight     323.18
_chemical_melting_point     ?
_symmetry_cell_setting     monoclinic
_symmetry_space_group_name_H-M     'P 21/n'
_symmetry_space_group_name_Hall     '-P 2yn'
loop_
    _symmetry_equiv_pos_as_xyz
    'x, y, z'
    '-x+1/2, y+1/2, -z+1/2'
    '-x, -y, -z'
    'x-1/2, -y-1/2, z-1/2'
_cell_length_a     7.1215(3)
_cell_length_b     14.5243(6)
_cell_length_c     11.9233(5)
_cell_angle_alpha     90.00
_cell_angle_beta     94.081(3)
_cell_angle_gamma     90.00
_cell_volume     1230.16(9)
_cell_formula_units_Z     4
_cell_measurement_reflns_used     5747
_cell_measurement_theta_min     3.0406
_cell_measurement_theta_max     76.5697
_cell_measurement_temperature     100(2)
_exptl_crystal_description     polyhedron
_exptl_crystal_colour     brown
_exptl_crystal_size_max     0.25
_exptl_crystal_size_mid     0.25
_exptl_crystal_size_min     0.25
_exptl_crystal_density_diffrn     1.745
_exptl_crystal_density_meas     ?
_exptl_crystal_density_method     'not measured'
_exptl_crystal_F_000     656
_exptl_absorpt_coefficient_mu     6.962
_exptl_absorpt_correction_type     multi-scan
_exptl_absorpt_process_details     '(CrysAlis PRO; Agilent, 2010)'
_exptl_absorpt_correction_T_min     0.2750
_exptl_absorpt_correction_T_max     0.2750
_diffrn_ambient_temperature     100(2)
_diffrn_radiation_type     CuK\a
_diffrn_radiation_wavelength     1.54184
_diffrn_radiation_source     'SuperNova (Cu) X-ray Source'
_diffrn_radiation_monochromator     Mirror
_diffrn_measurement_device_type
                     'Agilent SuperNova Dual diffractometer with Atlas detector'
_diffrn_measurement_method     \w
_diffrn_detector_area_resol_mean     10.4041
_diffrn_reflns_number     2559
_diffrn_reflns_av_R_equivalents     0.0000
_diffrn_reflns_av_sigmaI/netI     0.0335
_diffrn_reflns_theta_min     4.81
_diffrn_reflns_theta_max     76.81
_diffrn_reflns_theta_full     76.81
_diffrn_measured_fraction_theta_max     0.991
_diffrn_measured_fraction_theta_full     0.991
_diffrn_reflns_limit_h_min     -8
_diffrn_reflns_limit_h_max     8
_diffrn_reflns_limit_k_min     -18
_diffrn_reflns_limit_k_max     18
_diffrn_reflns_limit_l_min     -1
_diffrn_reflns_limit_l_max     14
_diffrn_standards_number     0
_diffrn_standards_interval_count     0
_diffrn_standards_interval_time     0
_diffrn_standards_decay_%     0
_refine_special_details
;
Refinement of <i>F</i>^2^ against ALL reflections. The weighted <i>R</i>-factor
<i>wR</i> and goodness of fit <i>S</i> are based on <i>F</i>^2^, conventional
<i>R</i>-factors <i>R</i> are based on <i>F</i>, with <i>F</i> set to zero for
negative <i>F</i>^2^. The threshold expression of <i>F</i>^2^ >
2\s(<i>F</i>^2^) is used only for calculating <i>R</i>-factors(gt) <i>etc</i>.
and is not relevant to the choice of reflections for refinement.
<i>R</i>-factors based on <i>F</i>^2^ are statistically about twice as large
as those based on <i>F</i>, and <i>R</i>-factors based on ALL data will be
even larger.
;
_reflns_number_total     2559
_reflns_number_gt     2467
_reflns_threshold_expression     I>2\s(I)
_refine_ls_structure_factor_coef     Fsqd
_refine_ls_matrix_type     full
_refine_ls_R_factor_all     0.0661
_refine_ls_R_factor_gt     0.0644
_refine_ls_wR_factor_gt     0.1700
_refine_ls_wR_factor_ref     0.1705
_refine_ls_goodness_of_fit_ref     1.255
_refine_ls_restrained_S_all     1.255
_refine_ls_number_reflns     2559
_refine_ls_number_parameters     191
_refine_ls_number_restraints     0
_refine_ls_hydrogen_treatment     constr
_refine_ls_weighting_scheme     calc
_refine_ls_weighting_details
       'calc w = 1/[\s^2^(Fo^2^)+(0.0278P)^2^+7.6276P] where P=(Fo^2^+2Fc^2^)/3'
_atom_sites_solution_hydrogens     geom
_atom_sites_solution_primary     direct
_atom_sites_solution_secondary     difmap
_refine_ls_shift/su_max     0.000
_refine_ls_shift/su_mean     0.000
_refine_diff_density_max     1.357
_refine_diff_density_min     -0.839
_refine_ls_extinction_method     none
_refine_ls_extinction_coef     ?
loop_
    _atom_type_symbol
    _atom_type_description
    _atom_type_scat_dispersion_real
    _atom_type_scat_dispersion_imag
    _atom_type_scat_source
    'C' 'C' 0.0181 0.0091
                         'International Tables Vol C Tables 4.2.6.8 and 6.1.1.4'
    'H' 'H' 0.0000 0.0000
                         'International Tables Vol C Tables 4.2.6.8 and 6.1.1.4'
    'N' 'N' 0.0311 0.0180
                         'International Tables Vol C Tables 4.2.6.8 and 6.1.1.4'
    'O' 'O' 0.0492 0.0322
                         'International Tables Vol C Tables 4.2.6.8 and 6.1.1.4'
    'V' 'V' 0.0687 2.1097
                         'International Tables Vol C Tables 4.2.6.8 and 6.1.1.4'
_computing_data_collection     'CrysAlis PRO (Agilent, 2010)'
_computing_cell_refinement     'CrysAlis PRO (Agilent, 2010)'
_computing_data_reduction     'CrysAlis PRO (Agilent, 2010)'
_computing_structure_solution     'SHELXS97 (Sheldrick, 2008)'
_computing_structure_refinement     'SHELXL97 (Sheldrick, 2008)'
_computing_molecular_graphics
;
ORTEP-3 (Farrugia, 1997) and DIAMOND (Brandenburg, 2006)
;
_computing_publication_material     'publCIF (Westrip, 2010)'
loop_
    _atom_site_type_symbol
    _atom_site_label
    _atom_site_fract_x
    _atom_site_fract_y
    _atom_site_fract_z
    _atom_site_U_iso_or_equiv
    _atom_site_adp_type
    _atom_site_calc_flag
    _atom_site_refinement_flags
    _atom_site_occupancy
    _atom_site_symmetry_multiplicity
    _atom_site_disorder_assembly
    _atom_site_disorder_group
    V V 0.65274(12) 0.54174(6) 0.30415(6) 0.0148(2) Uani d . 1 1 . .
    O O1 0.5622(5) 0.6639(2) 0.3213(3) 0.0182(7) Uani d . 1 1 . .
    O O2 0.6790(5) 0.4125(2) 0.3624(3) 0.0153(7) Uani d . 1 1 . .
    O O3 0.8525(5) 0.5579(3) 0.2519(3) 0.0236(8) Uani d . 1 1 . .
    O O4 0.4995(5) 0.5080(2) 0.2016(3) 0.0203(8) Uani d . 1 1 . .
    N N2 0.7647(6) 0.4717(3) 0.5387(3) 0.0153(8) Uani d . 1 1 . .
    N N1 0.7142(6) 0.5531(3) 0.4819(3) 0.0131(8) Uani d . 1 1 . .
    N N3 0.9037(6) 0.1409(3) 0.5891(3) 0.0160(8) Uani d . 1 1 . .
    H H1 0.9366 0.0860 0.6149 0.019 Uiso calc R 1 1 . .
    C C1 0.6069(7) 0.7323(3) 0.3920(4) 0.0135(9) Uani d . 1 1 . .
    C C2 0.5699(7) 0.8232(3) 0.3575(4) 0.0162(9) Uani d . 1 1 . .
    H H2 0.5206 0.8347 0.2827 0.019 Uiso calc R 1 1 . .
    C C3 0.6035(7) 0.8964(3) 0.4303(4) 0.0186(10) Uani d . 1 1 . .
    H H3 0.5744 0.9573 0.4055 0.022 Uiso calc R 1 1 . .
    C C4 0.6804(7) 0.8817(3) 0.5407(4) 0.0180(10) Uani d . 1 1 . .
    H H4 0.7032 0.9319 0.5907 0.022 Uiso calc R 1 1 . .
    C C5 0.7221(7) 0.7929(3) 0.5749(4) 0.0146(9) Uani d . 1 1 . .
    H H5 0.7756 0.7825 0.6491 0.018 Uiso calc R 1 1 . .
    C C6 0.6874(6) 0.7174(3) 0.5027(4) 0.0135(9) Uani d . 1 1 . .
    C C7 0.7303(7) 0.6258(3) 0.5432(4) 0.0146(9) Uani d . 1 1 . .
    H H7 0.7731 0.6187 0.6201 0.018 Uiso calc R 1 1 . .
    C C8 0.7437(7) 0.4041(3) 0.4673(4) 0.0140(9) Uani d . 1 1 . .
    C C9 0.7986(6) 0.3110(3) 0.5094(4) 0.0135(9) Uani d . 1 1 . .
    C C10 0.8734(6) 0.2998(3) 0.6209(4) 0.0144(9) Uani d . 1 1 . .
    H H10 0.8878 0.3512 0.6700 0.017 Uiso calc R 1 1 . .
    C C11 0.9251(7) 0.2134(3) 0.6575(4) 0.0158(9) Uani d . 1 1 . .
    H H11 0.9768 0.2051 0.7325 0.019 Uiso calc R 1 1 . .
    C C12 0.8337(7) 0.1491(3) 0.4826(4) 0.0165(10) Uani d . 1 1 . .
    H H12 0.8204 0.0959 0.4363 0.020 Uiso calc R 1 1 . .
    C C13 0.7805(7) 0.2341(3) 0.4394(4) 0.0147(9) Uani d . 1 1 . .
    H H13 0.7326 0.2402 0.3633 0.018 Uiso calc R 1 1 . .
loop_
    _atom_site_aniso_label
    _atom_site_aniso_U_11
    _atom_site_aniso_U_22
    _atom_site_aniso_U_33
    _atom_site_aniso_U_12
    _atom_site_aniso_U_13
    _atom_site_aniso_U_23
    V 0.0189(4) 0.0164(4) 0.0089(4) -0.0021(3) 0.0006(3) -0.0011(3)
    O1 0.0264(19) 0.0157(16) 0.0122(16) 0.0027(14) -0.0009(14) -0.0033(13)
    O2 0.0190(17) 0.0179(16) 0.0084(14) 0.0027(14) -0.0028(12) 0.0011(12)
    O3 0.028(2) 0.0260(19) 0.0183(17) -0.0065(16) 0.0091(15) -0.0051(14)
    O4 0.028(2) 0.0172(16) 0.0151(17) -0.0034(15) -0.0057(14) 0.0013(13)
    N2 0.018(2) 0.0150(19) 0.0125(18) -0.0010(16) -0.0001(15) 0.0001(15)
    N1 0.0134(19) 0.0172(19) 0.0090(17) -0.0012(15) 0.0024(14) 0.0010(14)
    N3 0.016(2) 0.0169(19) 0.0153(19) 0.0043(16) 0.0030(15) 0.0024(15)
    C1 0.011(2) 0.018(2) 0.012(2) 0.0004(17) 0.0019(17) -0.0018(17)
    C2 0.015(2) 0.022(2) 0.012(2) 0.0002(19) 0.0031(17) 0.0031(18)
    C3 0.018(2) 0.014(2) 0.025(3) 0.0009(19) 0.007(2) 0.0022(19)
    C4 0.014(2) 0.018(2) 0.022(2) -0.0007(19) 0.0019(19) -0.0026(19)
    C5 0.015(2) 0.018(2) 0.011(2) 0.0007(18) 0.0040(17) -0.0035(17)
    C6 0.009(2) 0.019(2) 0.013(2) -0.0009(17) 0.0049(17) -0.0017(17)
    C7 0.015(2) 0.021(2) 0.008(2) -0.0014(19) 0.0021(17) -0.0007(17)
    C8 0.013(2) 0.018(2) 0.012(2) -0.0003(18) 0.0014(17) 0.0021(17)
    C9 0.007(2) 0.019(2) 0.015(2) 0.0000(17) 0.0023(16) 0.0018(18)
    C10 0.012(2) 0.018(2) 0.012(2) -0.0026(18) -0.0020(17) 0.0000(17)
    C11 0.013(2) 0.021(2) 0.013(2) 0.0009(18) 0.0011(17) 0.0012(18)
    C12 0.019(2) 0.020(2) 0.011(2) 0.0035(19) 0.0031(18) -0.0005(18)
    C13 0.016(2) 0.019(2) 0.009(2) -0.0001(18) 0.0025(17) 0.0017(17)
_geom_special_details
;
All s.u.'s (except the s.u. in the dihedral angle between two l.s. planes) are
estimated using the full covariance matrix. The cell s.u.'s are taken into
account individually in the estimation of s.u.'s in distances, angles and
torsion angles; correlations between s.u.'s in cell parameters are only used
when they are defined by crystal symmetry. An approximate (isotropic)
treatment of cell s.u.'s is used for estimating s.u.'s involving l.s. planes.
;
loop_
    _geom_bond_atom_site_label_1
    _geom_bond_atom_site_label_2
    _geom_bond_site_symmetry_2
    _geom_bond_distance
    _geom_bond_publ_flag
    V O1 . 1.904(3) y
    V O2 . 2.006(3) y
    V O3 . 1.610(4) y
    V O4 . 1.654(3) y
    V N1 . 2.140(4) y
    O1 C1 . 1.327(6) ?
    O2 C8 . 1.307(5) ?
    N2 C8 . 1.301(6) ?
    N2 N1 . 1.396(5) ?
    N1 C7 . 1.285(6) ?
    N3 C11 . 1.335(6) ?
    N3 C12 . 1.336(6) ?
    N3 H1 . 0.8800 ?
    C1 C2 . 1.402(7) ?
    C1 C6 . 1.418(6) ?
    C2 C3 . 1.383(7) ?
    C2 H2 . 0.9500 ?
    C3 C4 . 1.405(7) ?
    C3 H3 . 0.9500 ?
    C4 C5 . 1.379(7) ?
    C4 H4 . 0.9500 ?
    C5 C6 . 1.405(6) ?
    C5 H5 . 0.9500 ?
    C6 C7 . 1.441(7) ?
    C7 H7 . 0.9500 ?
    C8 C9 . 1.485(6) ?
    C9 C13 . 1.394(7) ?
    C9 C10 . 1.406(6) ?
    C10 C11 . 1.370(7) ?
    C10 H10 . 0.9500 ?
    C11 H11 . 0.9500 ?
    C12 C13 . 1.382(7) ?
    C12 H12 . 0.9500 ?
    C13 H13 . 0.9500 ?
loop_
    _geom_angle_atom_site_label_1
    _geom_angle_atom_site_label_2
    _geom_angle_atom_site_label_3
    _geom_angle_site_symmetry_1
    _geom_angle_site_symmetry_3
    _geom_angle
    _geom_angle_publ_flag
    O3 V O4 . . 108.16(19) ?
    O3 V O1 . . 102.77(18) ?
    O4 V O1 . . 98.34(16) ?
    O3 V O2 . . 101.95(17) ?
    O4 V O2 . . 91.08(15) ?
    O1 V O2 . . 149.21(14) ?
    O3 V N1 . . 104.35(17) ?
    O4 V N1 . . 146.37(17) ?
    O1 V N1 . . 82.48(15) ?
    O2 V N1 . . 73.82(14) ?
    C1 O1 V . . 134.3(3) ?
    C8 O2 V . . 115.9(3) ?
    C8 N2 N1 . . 108.0(4) ?
    C7 N1 N2 . . 114.2(4) ?
    C7 N1 V . . 129.1(3) ?
    N2 N1 V . . 116.3(3) ?
    C11 N3 C12 . . 122.0(4) ?
    C11 N3 H1 . . 119.0 ?
    C12 N3 H1 . . 119.0 ?
    O1 C1 C2 . . 119.1(4) ?
    O1 C1 C6 . . 122.7(4) ?
    C2 C1 C6 . . 118.2(4) ?
    C3 C2 C1 . . 121.3(4) ?
    C3 C2 H2 . . 119.3 ?
    C1 C2 H2 . . 119.3 ?
    C2 C3 C4 . . 120.6(5) ?
    C2 C3 H3 . . 119.7 ?
    C4 C3 H3 . . 119.7 ?
    C5 C4 C3 . . 118.8(4) ?
    C5 C4 H4 . . 120.6 ?
    C3 C4 H4 . . 120.6 ?
    C4 C5 C6 . . 121.5(4) ?
    C4 C5 H5 . . 119.2 ?
    C6 C5 H5 . . 119.2 ?
    C5 C6 C1 . . 119.6(4) ?
    C5 C6 C7 . . 119.4(4) ?
    C1 C6 C7 . . 121.0(4) ?
    N1 C7 C6 . . 124.0(4) ?
    N1 C7 H7 . . 118.0 ?
    C6 C7 H7 . . 118.0 ?
    N2 C8 O2 . . 124.9(4) ?
    N2 C8 C9 . . 116.8(4) ?
    O2 C8 C9 . . 118.3(4) ?
    C13 C9 C10 . . 119.1(4) ?
    C13 C9 C8 . . 121.0(4) ?
    C10 C9 C8 . . 119.9(4) ?
    C11 C10 C9 . . 118.8(4) ?
    C11 C10 H10 . . 120.6 ?
    C9 C10 H10 . . 120.6 ?
    N3 C11 C10 . . 120.8(4) ?
    N3 C11 H11 . . 119.6 ?
    C10 C11 H11 . . 119.6 ?
    N3 C12 C13 . . 120.5(4) ?
    N3 C12 H12 . . 119.7 ?
    C13 C12 H12 . . 119.7 ?
    C12 C13 C9 . . 118.8(4) ?
    C12 C13 H13 . . 120.6 ?
    C9 C13 H13 . . 120.6 ?
loop_
    _geom_torsion_atom_site_label_1
    _geom_torsion_atom_site_label_2
    _geom_torsion_atom_site_label_3
    _geom_torsion_atom_site_label_4
    _geom_torsion_site_symmetry_1
    _geom_torsion_site_symmetry_2
    _geom_torsion_site_symmetry_3
    _geom_torsion_site_symmetry_4
    _geom_torsion
    _geom_torsion_publ_flag
    O3 V O1 C1 . . . . -73.7(4) ?
    O4 V O1 C1 . . . . 175.5(4) ?
    O2 V O1 C1 . . . . 69.0(6) ?
    N1 V O1 C1 . . . . 29.4(4) ?
    O3 V O2 C8 . . . . 92.1(3) ?
    O4 V O2 C8 . . . . -159.1(3) ?
    O1 V O2 C8 . . . . -50.7(5) ?
    N1 V O2 C8 . . . . -9.6(3) ?
    C8 N2 N1 C7 . . . . -179.4(4) ?
    C8 N2 N1 V . . . . -6.2(5) ?
    O3 V N1 C7 . . . . 82.3(4) ?
    O4 V N1 C7 . . . . -112.8(5) ?
    O1 V N1 C7 . . . . -19.1(4) ?
    O2 V N1 C7 . . . . -179.2(4) ?
    O3 V N1 N2 . . . . -89.8(3) ?
    O4 V N1 N2 . . . . 75.1(4) ?
    O1 V N1 N2 . . . . 168.9(3) ?
    O2 V N1 N2 . . . . 8.7(3) ?
    V O1 C1 C2 . . . . 154.5(4) ?
    V O1 C1 C6 . . . . -27.0(7) ?
    O1 C1 C2 C3 . . . . 176.1(4) ?
    C6 C1 C2 C3 . . . . -2.5(7) ?
    C1 C2 C3 C4 . . . . 1.5(7) ?
    C2 C3 C4 C5 . . . . 0.2(7) ?
    C3 C4 C5 C6 . . . . -0.8(7) ?
    C4 C5 C6 C1 . . . . -0.3(7) ?
    C4 C5 C6 C7 . . . . -178.8(5) ?
    O1 C1 C6 C5 . . . . -176.7(4) ?
    C2 C1 C6 C5 . . . . 1.9(7) ?
    O1 C1 C6 C7 . . . . 1.9(7) ?
    C2 C1 C6 C7 . . . . -179.6(4) ?
    N2 N1 C7 C6 . . . . 179.6(4) ?
    V N1 C7 C6 . . . . 7.4(7) ?
    C5 C6 C7 N1 . . . . -175.7(5) ?
    C1 C6 C7 N1 . . . . 5.7(7) ?
    N1 N2 C8 O2 . . . . -2.6(6) ?
    N1 N2 C8 C9 . . . . 177.3(4) ?
    V O2 C8 N2 . . . . 10.6(6) ?
    V O2 C8 C9 . . . . -169.3(3) ?
    N2 C8 C9 C13 . . . . 179.7(4) ?
    O2 C8 C9 C13 . . . . -0.4(7) ?
    N2 C8 C9 C10 . . . . -1.5(7) ?
    O2 C8 C9 C10 . . . . 178.3(4) ?
    C13 C9 C10 C11 . . . . -0.5(7) ?
    C8 C9 C10 C11 . . . . -179.2(4) ?
    C12 N3 C11 C10 . . . . 0.8(7) ?
    C9 C10 C11 N3 . . . . -0.5(7) ?
    C11 N3 C12 C13 . . . . 0.0(7) ?
    N3 C12 C13 C9 . . . . -1.0(7) ?
    C10 C9 C13 C12 . . . . 1.2(7) ?
    C8 C9 C13 C12 . . . . 179.9(4) ?
loop_
    _geom_hbond_atom_site_label_D
    _geom_hbond_atom_site_label_H
    _geom_hbond_atom_site_label_A
    _geom_hbond_site_symmetry_A
    _geom_hbond_distance_DH
    _geom_hbond_distance_HA
    _geom_hbond_distance_DA
    _geom_hbond_angle_DHA
    N3 H1 O4 4_666 0.88 1.75 2.610(5) 164
