# Supplementary material for: cis-Dioxido[N′-(2-oxidobenzyl­idene)pyridinium-4-carbohydrazidato-κ3 O,N′,O′]vanadium(V)
Source: Acta Crystallogr Sect E Struct Rep Online. 2012 Feb 4;68(Pt 3):m236. doi: 10.1107/S1600536812003637 (PMC3297210; doi:10.1107/S1600536812003637)
Supplement: Supplementary file 2 [file e-68-0m236-Isup2.hkl]

#
# h,k,l, Fc-squared, Fo-squared, sigma(Fo-squared) and status flag
#
data_I
_shelx_title '  P21/n   minor component 18.5(5)%  (4 1 2) omitted'
_shelx_refln_list_code          4
_shelx_F_calc_maximum      147.76
_exptl_crystal_F_000       656.00
_reflns_d_resolution_high  0.7918
 
loop_
 _symmetry_equiv_pos_as_xyz
 'x, y, z'
 '-x+1/2, y+1/2, -z+1/2'
 '-x, -y, -z'
 'x-1/2, -y-1/2, z-1/2'
 
_cell_length_a     7.1215
_cell_length_b    14.5243
_cell_length_c    11.9233
_cell_angle_alpha  90.000
_cell_angle_beta   94.081
_cell_angle_gamma  90.000
 
_shelx_F_squared_multiplier     1.000
 
loop_
 _refln_index_h
 _refln_index_k
 _refln_index_l
 _refln_F_squared_calc
 _refln_F_squared_meas
 _refln_F_squared_sigma
 _refln_observed_status
   2   0   0    12779.08    14630.71     87.06 o
   4   0   0      702.09      645.39     27.20 o
   6   0   0      153.94      124.16     11.48 o
   8   0   0       28.76       74.70     10.34 o
   1   1   0     5139.92     4706.10     60.08 o
   2   1   0    21834.06    23097.91    461.02 o
   3   1   0     1128.30     1074.98     69.63 o
   4   1   0      850.42      986.48     24.64 o
   5   1   0      540.74      599.82     27.00 o
   6   1   0      226.22      243.95     14.19 o
   7   1   0      286.97      376.02     15.71 o
   8   1   0      411.02      426.84     14.25 o
   0   2   0      569.09      709.56     22.87 o
   1   2   0      437.73      269.53      7.34 o
   2   2   0      463.74      461.17     14.86 o
   3   2   0     1017.24     1052.04     46.17 o
   4   2   0      225.10      199.63     10.98 o
   5   2   0      216.41      231.46     13.04 o
   6   2   0     1630.96     1577.41     28.95 o
   7   2   0       19.75       18.29      4.95 o
   8   2   0      301.39      336.43     16.92 o
   1   3   0      421.17      422.31      8.47 o
   2   3   0       46.45       27.57      1.86 o
   3   3   0      388.32      356.14     24.35 o
   4   3   0       40.43       29.17      3.24 o
   5   3   0      424.07      461.99     29.70 o
   6   3   0      137.67      164.96     13.69 o
   7   3   0      472.09      513.67     19.25 o
   8   3   0      153.82      158.13     11.66 o
   0   4   0      451.63      565.90     19.55 o
   1   4   0     1373.28     1115.17     34.54 o
   2   4   0        1.53        3.15      0.65 o
   3   4   0        2.40        6.72      2.01 o
   4   4   0      287.96      276.29     21.72 o
   5   4   0     1792.54     1971.75     61.54 o
   6   4   0      239.55      207.70     15.59 o
   7   4   0       68.24       91.67      8.47 o
   8   4   0      153.10      258.97     19.71 o
   1   5   0     1265.06     1224.68     70.76 o
   2   5   0      132.05       72.93      2.86 o
   3   5   0      262.88      270.85     13.02 o
   4   5   0     1423.55     1625.51     34.49 o
   5   5   0       49.63       58.73      6.85 o
   6   5   0       58.22       59.59      7.48 o
   7   5   0      194.18      190.67     11.58 o
   8   5   0       61.97      102.02     12.86 o
   0   6   0        5.12       16.04      3.34 o
   1   6   0     2298.98     1939.28    106.97 o
   2   6   0     3129.01     2887.63    209.39 o
   3   6   0      587.97      620.56     18.91 o
   4   6   0     1009.01      991.73     93.23 o
   5   6   0     2111.48     2124.87    137.74 o
   6   6   0        1.10        3.83      2.89 o
   7   6   0      358.05      376.33     15.70 o
   8   6   0       19.54       21.39      2.98 o
   1   7   0      261.67      330.79     11.78 o
   2   7   0     2675.47     2741.90     46.86 o
   3   7   0      430.61      413.05     15.84 o
   4   7   0      550.12      630.23     22.24 o
   5   7   0       41.34       36.36      4.75 o
   6   7   0       44.68       39.36      6.06 o
   7   7   0       62.38       47.33      5.41 o
   8   7   0      326.63      449.40     18.56 o
   0   8   0     1091.51      911.66     28.49 o
   1   8   0     3537.40     3342.25     29.91 o
   2   8   0      261.03      220.99     10.38 o
   3   8   0      172.59      214.15     14.86 o
   4   8   0      804.49      904.46     32.51 o
   5   8   0     1138.22     1110.29     22.66 o
   6   8   0      134.14      146.58     10.51 o
   7   8   0       71.69       70.76      7.83 o
   8   8   0       93.32       75.86     17.52 o
   1   9   0        9.58        7.88      2.13 o
   2   9   0     1542.33     1593.17     34.15 o
   3   9   0      719.84      716.55     41.38 o
   4   9   0      764.20      770.05     17.64 o
   5   9   0       16.30       19.09      3.00 o
   6   9   0       21.56       31.42      3.11 o
   7   9   0      111.34      113.62     11.15 o
   0  10   0      663.34      628.88     27.68 o
   1  10   0     1003.99      936.88     58.81 o
   2  10   0       94.43       98.53      8.20 o
   3  10   0       39.35       52.73      3.77 o
   4  10   0      931.71      920.10     23.12 o
   5  10   0      112.55      121.14     13.17 o
   6  10   0      177.93      214.93      8.93 o
   7  10   0        5.60        1.50      1.07 o
   1  11   0      863.18      813.11     31.52 o
   2  11   0      477.62      457.43     13.18 o
   3  11   0     1877.53     1728.70     32.46 o
   4  11   0      532.04      453.09     16.24 o
   5  11   0       53.80       68.99      6.12 o
   6  11   0        2.48        6.81      1.64 o
   7  11   0       22.42       19.33      2.63 o
   0  12   0     2018.30     2042.22     53.64 o
   1  12   0     3276.84     3093.10     87.00 o
   2  12   0     1208.85     1047.31     18.22 o
   3  12   0       12.78        9.72      2.50 o
   4  12   0      458.12      453.24     14.72 o
   5  12   0        4.43      284.30     48.75 o
   6  12   0      142.74      136.41      4.99 o
   1  13   0      289.03      255.56      9.88 o
   2  13   0      184.30      184.15      7.74 o
   3  13   0       63.90       67.61      6.83 o
   4  13   0      461.22      505.03     18.00 o
   5  13   0       16.15       30.91      4.22 o
   6  13   0       26.52       17.20      3.45 o
   0  14   0      329.97      273.29     16.13 o
   1  14   0      202.11      192.65      8.34 o
   2  14   0      171.53      130.99      6.43 o
   3  14   0       85.69      100.45      5.91 o
   4  14   0      318.29      351.97     20.77 o
   5  14   0       38.27       39.63      3.40 o
   1  15   0      126.38      119.81      6.19 o
   2  15   0      177.78      213.98      8.15 o
   3  15   0      740.63      748.50     14.37 o
   4  15   0      296.56      325.95      8.87 o
   5  15   0       18.93       15.56      1.87 o
   0  16   0      442.35      355.51     15.82 o
   1  16   0      688.10      711.90     16.52 o
   2  16   0       41.55       32.73      2.88 o
   3  16   0       35.61       42.97      3.19 o
   4  16   0      148.84      189.09     16.37 o
   1  17   0       53.23       57.12      3.46 o
   2  17   0      583.16      588.50     11.27 o
   3  17   0      134.58      119.58      9.16 o
   0  18   0       58.51       74.27      8.13 o
   1  18   0       60.03       76.60      7.70 o
  -7   0   1      534.60      562.17     26.25 o
  -5   0   1     3007.67     2906.74     67.01 o
  -3   0   1     5368.37     5772.74     75.05 o
  -1   0   1     3471.36     3367.97     43.24 o
   1   0   1    13834.66    13066.47     51.71 o
   3   0   1       34.37       60.98      6.73 o
   5   0   1      943.82      900.76     35.37 o
   7   0   1      188.37      200.06     24.45 o
  -8   1   1      192.98      220.58     10.92 o
  -7   1   1        9.85       13.24      3.17 o
  -6   1   1       22.06       31.74      8.36 o
  -5   1   1        1.23        2.69      2.20 o
  -4   1   1     3731.14     4568.71    109.91 o
  -3   1   1      266.55      326.53     12.72 o
  -2   1   1    15294.93    16660.49    137.69 o
  -1   1   1      184.63      221.52      6.17 o
   0   1   1     3904.49     4133.32     55.11 o
   1   1   1      109.42       98.62      4.00 o
   2   1   1      831.36     1136.23     15.39 o
   3   1   1       46.67       53.61      4.46 o
   4   1   1     2285.12     1942.62    107.92 o
   5   1   1       62.05       76.39      7.29 o
   6   1   1       22.45       16.46      2.67 o
   7   1   1        2.58       11.00      4.52 o
   8   1   1      592.94      582.17     21.65 o
  -8   2   1       34.28       56.51      4.31 o
  -7   2   1       53.27       49.90      6.91 o
  -6   2   1      609.32      671.26     20.10 o
  -5   2   1     2444.20     2420.78    122.50 o
  -4   2   1      721.16      808.76     40.22 o
  -3   2   1     2473.72     2594.46    128.17 o
  -2   2   1     2002.79     2336.71     22.25 o
  -1   2   1     3507.42     3553.92     83.53 o
   0   2   1     1619.85     1519.73     13.46 o
   1   2   1     7042.66     6511.60    223.68 o
   2   2   1      342.87      399.72     13.05 o
   3   2   1      482.43      519.95     13.43 o
   4   2   1     1606.51     1264.16    133.15 o
   5   2   1     1574.65     1537.11     43.68 o
   6   2   1      216.74      248.53     14.17 o
   7   2   1      183.38      183.19      9.54 o
   8   2   1       30.62      393.52     18.72 o
  -8   3   1      100.09       91.10      7.02 o
  -7   3   1      204.14      225.54     17.47 o
  -6   3   1       25.92       17.95      5.82 o
  -5   3   1       97.56      112.55      9.37 o
  -4   3   1       11.99        8.23      2.61 o
  -3   3   1       17.00       36.53      3.61 o
  -2   3   1     2016.39     1815.46     85.32 o
  -1   3   1      722.04      634.29     33.86 o
   0   3   1     3030.27     3073.76     27.16 o
   1   3   1       13.93        6.79      1.00 o
   2   3   1       18.66       14.97      1.30 o
   3   3   1       72.48       48.22      2.97 o
   4   3   1      492.81      457.77     20.66 o
   5   3   1        4.18        2.56      2.09 o
   6   3   1      104.19      121.99     12.27 o
   7   3   1       87.82       99.64      8.52 o
   8   3   1       34.06      278.31     15.77 o
  -8   4   1        5.71        8.42      2.07 o
  -7   4   1      129.18      162.47     15.05 o
  -6   4   1      629.24      659.42     22.57 o
  -5   4   1      101.76      104.80     14.26 o
  -4   4   1     1004.34      958.76     69.91 o
  -3   4   1       92.28       60.95      3.74 o
  -2   4   1       17.66       17.20      2.24 o
  -1   4   1      567.68      569.44     50.70 o
   0   4   1     3376.09     3109.81     30.98 o
   1   4   1      234.88      159.27      6.23 o
   2   4   1       19.75       16.83      1.22 o
   3   4   1       80.66      107.68      5.75 o
   4   4   1      938.93      953.06     62.93 o
   5   4   1     1176.07     1182.02     47.75 o
   6   4   1      346.47      323.83     20.03 o
   7   4   1      108.36      116.05      9.22 o
   8   4   1        6.42      382.96     31.45 o
  -8   5   1       29.50       22.22      3.46 o
  -7   5   1      651.09      721.58     21.64 o
  -6   5   1      506.77      532.44     20.64 o
  -5   5   1      643.10      674.36     30.29 o
  -4   5   1     1019.09     1157.41     29.91 o
  -3   5   1      334.27      289.34     14.96 o
  -2   5   1      191.45      171.56     13.80 o
  -1   5   1      789.87      620.80     31.30 o
   0   5   1      267.23      280.95     12.24 o
   1   5   1       78.26      104.99      4.85 o
   2   5   1      412.80      363.91     20.67 o
   3   5   1     2843.85     2935.67    196.82 o
   4   5   1     1223.90     1568.72    154.31 o
   5   5   1      969.90     1101.69     86.18 o
   6   5   1        0.09       14.99     10.15 o
   7   5   1      242.57      266.63     13.81 o
   8   5   1       15.08       21.26      4.39 o
  -8   6   1      471.69      575.20     38.80 o
  -7   6   1       57.80       67.01      6.72 o
  -6   6   1      298.64      274.82     14.88 o
  -5   6   1      681.71      704.24     35.46 o
  -4   6   1     4004.19     4667.31     60.75 o
  -3   6   1      353.35      451.57     16.39 o
  -2   6   1      501.10      555.81     14.30 o
  -1   6   1       12.79        4.39      1.00 o
   0   6   1    11587.56    11657.37    101.82 o
   1   6   1     2480.14     2364.26    104.42 o
   2   6   1     8941.57     8919.42    481.68 o
   3   6   1     1916.52     2172.22    131.28 o
   4   6   1      311.31      231.62     19.64 o
   5   6   1       69.94       94.96      6.60 o
   6   6   1      859.73      909.31     33.73 o
   7   6   1        5.38        4.45      2.65 o
   8   6   1      134.67      188.24     10.74 o
  -8   7   1        5.96        6.87      1.63 o
  -7   7   1      294.07      327.83     24.71 o
  -6   7   1      550.00      603.66     21.51 o
  -5   7   1      132.68      150.83      6.71 o
  -4   7   1      149.40      185.81     20.71 o
  -3   7   1      544.53      536.65     18.37 o
  -2   7   1      269.18      204.94      9.63 o
  -1   7   1     1995.99     1675.24     27.59 o
   0   7   1     1962.90     2040.57     27.51 o
   1   7   1     1228.19     1315.61     54.55 o
   2   7   1        7.35        6.49      1.24 o
   3   7   1      628.76      597.88     23.55 o
   4   7   1     1290.61     1586.18     51.12 o
   5   7   1       63.86       41.45      4.88 o
   6   7   1      172.35      179.08     12.28 o
   7   7   1       34.45       85.49      7.90 o
   8   7   1       48.02       37.07      3.43 o
  -8   8   1       85.57       72.11      3.83 o
  -7   8   1      118.72      134.35     11.87 o
  -6   8   1     1015.91     1020.72     31.38 o
  -5   8   1      374.74      403.84     29.12 o
  -4   8   1     1059.60     1096.01     26.07 o
  -3   8   1      115.51       95.47      7.97 o
  -2   8   1      101.55      109.49      7.32 o
  -1   8   1      439.99      357.47     17.33 o
   0   8   1     5039.52     5035.80     47.58 o
   1   8   1     1612.56     1327.24     43.55 o
   2   8   1      372.62      337.26     12.76 o
   3   8   1      165.15      229.83     12.14 o
   4   8   1      397.97      464.98     60.71 o
   5   8   1      115.25      143.72     10.57 o
   6   8   1       88.55       80.84      5.65 o
   7   8   1       48.89       57.11      5.49 o
   8   8   1        1.78      289.56     13.46 o
  -7   9   1      447.32      420.76     29.79 o
  -6   9   1       42.01       45.42      3.90 o
  -5   9   1        0.74        3.05      1.84 o
  -4   9   1      176.17      170.58     13.31 o
  -3   9   1      943.87     1027.34     26.21 o
  -2   9   1      455.75      409.20     16.18 o
  -1   9   1     1547.15     1552.36     66.32 o
   0   9   1      683.90      701.91     17.24 o
   1   9   1      344.95      328.13     14.37 o
   2   9   1      205.45      193.33     11.18 o
   3   9   1      872.51      849.33     20.74 o
   4   9   1       15.98       22.16      3.25 o
   5   9   1      454.13      418.53     13.23 o
   6   9   1        1.08        2.41      1.80 o
   7   9   1       73.05      105.08     11.52 o
  -7  10   1        0.15       -0.33      1.11 o
  -6  10   1       98.38       76.01      5.47 o
  -5  10   1      438.34      454.80     16.46 o
  -4  10   1      282.62      325.74     18.67 o
  -3  10   1      120.66      126.17      6.32 o
  -2  10   1       44.07       31.81      4.72 o
  -1  10   1     1098.85     1003.28     64.97 o
   0  10   1      737.54      801.60     19.80 o
   1  10   1     1704.12     1586.73     84.10 o
   2  10   1      261.90      258.97     19.26 o
   3  10   1      324.71      325.38      9.36 o
   4  10   1      162.47      182.18     10.58 o
   5  10   1      444.66      464.17     13.86 o
   6  10   1      268.90      254.60      8.59 o
   7  10   1      127.69      158.57      9.34 o
  -7  11   1      441.45      431.02     24.46 o
  -6  11   1      133.33      153.95      6.20 o
  -5  11   1       22.39       43.17      4.17 o
  -4  11   1      155.56      196.03     27.59 o
  -3  11   1      161.35      158.35     12.50 o
  -2  11   1      251.33      231.45      7.60 o
  -1  11   1       53.75       47.44      3.32 o
   0  11   1       39.89       36.16      4.02 o
   1  11   1      123.22      105.77      5.25 o
   2  11   1      602.24      584.31     18.09 o
   3  11   1       10.93       17.82      3.33 o
   4  11   1      318.35      299.37     11.79 o
   5  11   1      252.90      252.82     13.59 o
   6  11   1       40.69       39.29      4.52 o
   7  11   1       28.70       43.14      4.96 o
  -6  12   1       16.35        9.34      1.43 o
  -5  12   1     2275.20     2255.74     34.94 o
  -4  12   1      114.03      174.68     25.34 o
  -3  12   1      227.25      239.56      9.63 o
  -2  12   1       16.70       20.15      2.88 o
  -1  12   1       31.89       20.71      2.28 o
   0  12   1      125.48      141.21      6.77 o
   1  12   1       54.47       45.16      3.66 o
   2  12   1       58.93       61.24      4.38 o
   3  12   1      251.86      228.02      9.44 o
   4  12   1      374.67      385.02     18.48 o
   5  12   1      118.64      148.06      6.45 o
   6  12   1        1.00        1.38      1.06 o
  -6  13   1      167.61      144.10      8.93 o
  -5  13   1      185.00      173.53      6.86 o
  -4  13   1      579.51      551.87     13.15 o
  -3  13   1     1916.45     1889.41     24.09 o
  -2  13   1     1087.36     1017.63     19.65 o
  -1  13   1       24.81       33.24      3.46 o
   0  13   1      449.79      415.77     14.04 o
   1  13   1     1800.39     1664.84     36.36 o
   2  13   1       25.61       31.13      3.27 o
   3  13   1      813.40      881.22     66.04 o
   4  13   1      203.18      209.95      9.89 o
   5  13   1        3.64        4.37      1.86 o
   6  13   1       62.32       78.80      6.17 o
  -5  14   1       64.92       72.14      3.97 o
  -4  14   1      967.90     1012.47     16.01 o
  -3  14   1      383.91      382.23     10.31 o
  -2  14   1       29.91       34.83      3.15 o
  -1  14   1       38.59       32.31      3.46 o
   0  14   1      208.64      225.15     10.26 o
   1  14   1     1719.51     1508.58     25.43 o
   2  14   1      581.90      593.24     13.23 o
   3  14   1      151.48      160.52      7.27 o
   4  14   1      168.17      170.27     11.75 o
   5  14   1      531.01      489.96     16.12 o
  -5  15   1       31.39       26.10      2.35 o
  -4  15   1      136.48      168.91      8.57 o
  -3  15   1      190.59      229.98      8.26 o
  -2  15   1      544.18      499.28     11.10 o
  -1  15   1      905.93      886.69     16.50 o
   0  15   1      166.05      140.18      7.81 o
   1  15   1       75.22       75.99      5.51 o
   2  15   1      359.74      362.66     10.48 o
   3  15   1      413.30      445.13     10.46 o
   4  15   1       58.71       53.91      3.60 o
   5  15   1        5.55       36.70     25.71 o
  -4  16   1      405.12      404.61     12.97 o
  -3  16   1       24.79       36.21      2.56 o
  -2  16   1        0.15        0.29      1.16 o
  -1  16   1       28.58       18.95      2.97 o
   0  16   1      600.66      663.08     13.78 o
   1  16   1      216.18      198.38      8.74 o
   2  16   1      273.55      311.15      8.36 o
   3  16   1       14.10       19.07      3.05 o
   4  16   1      197.91      195.15      6.87 o
  -3  17   1      179.04      172.80     10.66 o
  -2  17   1      160.31      127.21      5.96 o
  -1  17   1      727.80      774.95     23.57 o
   0  17   1       25.65       29.71      2.95 o
   1  17   1        1.90        8.53      2.22 o
   2  17   1        8.14        9.03      1.90 o
   3  17   1      766.49      814.02     16.74 o
  -1  18   1       19.73       24.91      3.55 o
   0  18   1      165.18      236.47      9.99 o
   1  18   1      252.36      295.07     14.79 o
  -8   0   2      107.31       96.43      8.00 o
  -6   0   2      259.21      245.40     13.25 o
  -4   0   2     1075.69     1008.57     37.21 o
   0   0   2     4280.46     4632.37     46.90 o
   2   0   2      286.61      207.78      9.49 o
   4   0   2     5035.76     5549.96     73.81 o
   6   0   2     2796.30     2937.98     56.98 o
   8   0   2        8.25      394.11     32.54 o
  -8   1   2      234.36      316.58     13.05 o
  -7   1   2     1026.72     1003.42     23.50 o
  -6   1   2        3.08        3.32      1.79 o
  -5   1   2      414.87      363.57     17.11 o
  -4   1   2     8742.28    10239.52    189.14 o
  -3   1   2       44.53       49.11      9.61 o
  -2   1   2    14167.18    15711.19    795.65 o
  -1   1   2     9255.30     9128.69     83.24 o
   0   1   2     4702.64     4520.48     73.48 o
   1   1   2       85.87       84.41      2.70 o
   2   1   2     1195.83     1121.97     15.34 o
   3   1   2      330.38      248.54      9.12 o
   4   1   2     1853.10     1234.31     25.05 o
   5   1   2      996.67      980.53     32.06 o
   6   1   2     1015.90     1051.43     30.38 o
   7   1   2       11.92       16.92      4.07 o
   8   1   2      174.11      243.28      9.45 o
  -8   2   2      175.99      258.62     11.14 o
  -7   2   2        0.41        0.60      2.51 o
  -6   2   2     2186.78     2202.19     43.26 o
  -5   2   2       16.87       20.99      4.84 o
  -4   2   2     6445.89     6711.13    369.65 o
  -3   2   2      104.05       98.23      6.58 o
  -2   2   2      175.05      276.99     16.63 o
  -1   2   2      629.70      692.05      9.21 o
   0   2   2     8505.17     8891.17    153.24 o
   1   2   2     2431.93     2052.95     52.21 o
   2   2   2      326.28      264.90      6.06 o
   3   2   2      241.32      271.13      7.85 o
   4   2   2      446.98      548.65     18.15 o
   5   2   2      333.32      351.92     16.23 o
   6   2   2     1196.27     1150.39     31.59 o
   7   2   2       15.51       26.64      4.52 o
  -8   3   2       45.85       79.60      5.59 o
  -7   3   2      690.57      706.92     22.92 o
  -6   3   2       44.95       36.23      5.74 o
  -5   3   2      394.67      334.59     17.00 o
  -4   3   2      192.96      241.42     13.69 o
  -3   3   2      286.45      335.95     10.80 o
  -2   3   2       36.01       26.83      2.59 o
  -1   3   2     1724.74     1584.45     30.97 o
   0   3   2       14.01       25.47      1.69 o
   1   3   2      188.73      233.74      6.97 o
   2   3   2      117.73      166.21      4.11 o
   3   3   2      152.28      131.33      5.31 o
   4   3   2      213.51      218.50     11.52 o
   5   3   2     1195.82     1195.13     39.91 o
   6   3   2        0.89       -1.50      3.62 o
   7   3   2      191.52      182.27     13.72 o
   8   3   2      187.53      227.64     13.69 o
  -8   4   2      274.21      263.85      8.95 o
  -7   4   2      288.42      288.66     18.92 o
  -6   4   2       50.52       49.18      8.25 o
  -5   4   2     1553.22     1662.04     60.27 o
  -4   4   2     1011.87     1150.19     35.26 o
  -3   4   2     1339.75     1463.51     22.65 o
  -2   4   2      110.27       98.01      4.87 o
  -1   4   2     3080.84     3003.30     24.18 o
   0   4   2     3996.13     4149.22    132.36 o
   1   4   2     2539.18     2141.39     90.38 o
   2   4   2       15.20       30.94      2.64 o
   3   4   2      107.23       81.69      8.87 o
   4   4   2      291.55      195.82     17.46 o
   5   4   2     1312.31     1435.23     63.27 o
   6   4   2      603.06      543.48     26.27 o
   7   4   2      441.17      530.63     23.19 o
   8   4   2        4.15       15.71      7.28 o
  -8   5   2      108.10      104.89      5.55 o
  -7   5   2       57.10       68.93      9.44 o
  -6   5   2     1361.88     1358.38     31.96 o
  -5   5   2      339.45      423.40     14.94 o
  -4   5   2      296.07      479.15    101.71 o
  -3   5   2      218.40      242.06      9.37 o
  -2   5   2     1987.00     1957.02     22.16 o
  -1   5   2      239.77      209.49      6.02 o
   0   5   2      151.14      101.75      3.31 o
   1   5   2     1221.56     1259.52     52.88 o
   2   5   2       38.01       72.16      3.94 o
   3   5   2       50.44       51.53      4.07 o
   4   5   2     1125.21     1112.57     82.23 o
   5   5   2       43.18       39.70      7.82 o
   6   5   2        1.18       -0.19      3.30 o
   7   5   2       21.54       23.08      5.07 o
   8   5   2      680.12      619.51     51.99 o
  -8   6   2        5.60        8.92      1.81 o
  -7   6   2       26.99       44.47      8.06 o
  -6   6   2        0.91        1.07      2.44 o
  -5   6   2      707.03      707.69     24.89 o
  -4   6   2     1292.41     1299.63    139.31 o
  -3   6   2     1514.91     1524.74     28.91 o
  -2   6   2      344.23      434.30     10.74 o
  -1   6   2     1157.19     1178.27     20.36 o
   0   6   2      826.35     1135.78     15.72 o
   1   6   2     3991.35     3433.17    105.03 o
   2   6   2      296.85      277.73     19.92 o
   3   6   2      267.08      268.33     21.98 o
   4   6   2      268.72      227.38     26.01 o
   5   6   2      428.76      415.61     15.93 o
   6   6   2      207.83      267.01     25.53 o
   7   6   2       54.84       67.63      7.28 o
   8   6   2       28.52       24.54      3.92 o
  -8   7   2      478.17      460.15     33.47 o
  -7   7   2       14.73       14.92      3.85 o
  -6   7   2      568.46      561.46     22.73 o
  -5   7   2      171.26      181.08     11.14 o
  -4   7   2      304.36      413.23    108.64 o
  -3   7   2      462.41      480.39     17.60 o
  -2   7   2     4352.88     4433.26     47.42 o
  -1   7   2      248.89      190.89      6.28 o
   0   7   2     6921.37     7444.26     41.57 o
   1   7   2     1031.34      984.65     33.73 o
   2   7   2       71.47       53.81      3.44 o
   3   7   2       34.89       58.64      5.64 o
   4   7   2      134.58      100.68      6.00 o
   5   7   2      144.02      163.41      8.79 o
   6   7   2        5.05        5.72      2.93 o
   7   7   2        6.30        7.19      2.60 o
   8   7   2       76.82       76.37      5.47 o
  -8   8   2      128.02      118.69      4.68 o
  -7   8   2        2.17        5.60      2.45 o
  -6   8   2       83.65       87.76      9.58 o
  -5   8   2      433.85      392.26     15.50 o
  -4   8   2     1607.80     1431.69     48.43 o
  -3   8   2     1320.65     1386.53     30.44 o
  -2   8   2       99.13      110.60      7.38 o
  -1   8   2        6.49        7.47      1.84 o
   0   8   2     1630.38     1527.11     23.51 o
   1   8   2     1862.69     1766.04     58.39 o
   2   8   2     1193.72     1033.23     31.77 o
   3   8   2      791.03      831.30     32.39 o
   4   8   2      523.55      565.37     27.09 o
   5   8   2      285.17      287.93     11.60 o
   6   8   2        9.65        9.83      2.34 o
   7   8   2      506.14      504.91     15.61 o
  -7   9   2       17.36       24.99      2.70 o
  -6   9   2      199.57      192.32     13.29 o
  -5   9   2      142.42      201.48     23.60 o
  -4   9   2       12.42       10.03      2.55 o
  -3   9   2      128.02      103.74      6.27 o
  -2   9   2     1117.01      993.00     77.16 o
  -1   9   2       84.41       57.21      6.85 o
   0   9   2      987.25     1058.94     17.05 o
   1   9   2      281.94      282.52     12.51 o
   2   9   2       16.43       29.15      4.28 o
   3   9   2      228.35      183.41      6.22 o
   4   9   2      485.66      425.62     13.43 o
   5   9   2       77.82      133.35     31.67 o
   6   9   2        1.18        4.19      1.97 o
   7   9   2        2.41        3.15      5.02 o
  -7  10   2        0.88        2.30      1.04 o
  -6  10   2       57.87       47.07      3.43 o
  -5  10   2       10.71       55.17     17.27 o
  -4  10   2      700.97      635.78     16.05 o
  -3  10   2      541.18      519.44     17.12 o
  -2  10   2       30.60       30.19      3.10 o
  -1  10   2      224.12      230.69     12.00 o
   0  10   2     1176.64     1089.24     27.09 o
   1  10   2      355.36      354.12     20.71 o
   2  10   2      869.82      796.03     28.76 o
   3  10   2      315.56      288.65      8.36 o
   4  10   2      416.58      400.81     13.41 o
   5  10   2      254.15      281.63     10.60 o
   6  10   2      109.69      138.97      6.31 o
   7  10   2       25.90       21.62      3.05 o
  -7  11   2      132.35      132.92      5.45 o
  -6  11   2      217.18      210.91      6.32 o
  -5  11   2      627.24      713.35     24.78 o
  -4  11   2      151.55      188.02      9.42 o
  -3  11   2      547.97      581.48     17.33 o
  -2  11   2       74.35       53.02      3.66 o
  -1  11   2      124.53       98.73      5.16 o
   0  11   2        1.23        3.77      1.79 o
   1  11   2      463.69      416.33      9.80 o
   2  11   2       12.42        7.28      1.85 o
   3  11   2     1239.37     1209.63     29.95 o
   4  11   2      232.04      255.73     10.74 o
   5  11   2       18.10       19.79      3.34 o
   6  11   2       38.24       47.96      4.37 o
  -6  12   2       29.53       23.29      2.44 o
  -5  12   2       49.80       48.16      4.86 o
  -4  12   2     1050.08     1004.44     18.11 o
  -3  12   2      382.12      359.38     12.87 o
  -2  12   2      108.05      119.49      6.77 o
  -1  12   2     2624.10     2446.51     45.04 o
   0  12   2       30.20       40.50      3.33 o
   1  12   2       45.33       53.60      4.27 o
   2  12   2      182.03      183.27      7.46 o
   3  12   2      194.89      159.71      7.59 o
   4  12   2      464.09      464.63     14.09 o
   5  12   2      386.05      385.22     11.14 o
   6  12   2      713.27      694.36     19.91 o
  -6  13   2      275.06      265.88     21.72 o
  -5  13   2       38.92       51.22      3.73 o
  -4  13   2      280.12      273.74      9.19 o
  -3  13   2     2410.20     2330.14     29.10 o
  -2  13   2       56.26       40.07      4.00 o
  -1  13   2      332.42      307.90      9.20 o
   0  13   2       62.54       71.00      7.63 o
   1  13   2      124.46      157.34      7.44 o
   2  13   2       58.46       72.07      4.78 o
   3  13   2      729.26      766.24     16.25 o
   4  13   2       23.85       39.73      4.52 o
   5  13   2      426.13      384.48     14.76 o
   6  13   2        1.44        2.24      1.38 o
  -5  14   2     1376.56     1473.80     62.42 o
  -4  14   2      711.68      641.15     12.67 o
  -3  14   2      408.63      418.00     11.80 o
  -2  14   2       50.10       43.72      3.60 o
  -1  14   2       60.46       69.85      4.29 o
   0  14   2      128.43      129.30      7.68 o
   1  14   2      197.09      226.80      9.74 o
   2  14   2      309.94      296.16      9.11 o
   3  14   2       28.10       31.12      3.22 o
   4  14   2      128.94      145.34      8.34 o
   5  14   2       67.82       76.30      4.34 o
  -5  15   2      334.17      310.22     15.34 o
  -4  15   2       13.36       12.17      3.85 o
  -3  15   2       79.45       77.42      4.23 o
  -2  15   2      246.96      265.71      8.02 o
  -1  15   2      308.16      287.92      7.96 o
   0  15   2      268.69      328.30     17.34 o
   1  15   2        4.60        5.10      2.41 o
   2  15   2        6.50        7.80      1.68 o
   3  15   2      470.71      450.25     11.62 o
   4  15   2       88.93       92.92      4.37 o
  -4  16   2       98.61      100.40      8.14 o
  -3  16   2      718.74      741.58     25.36 o
  -2  16   2      156.81      139.84      5.31 o
  -1  16   2       12.81       15.11      3.52 o
   0  16   2        5.96        4.49      2.04 o
   1  16   2      399.14      435.50     12.72 o
   2  16   2      241.80      213.29      7.51 o
   3  16   2        3.89        5.83      1.73 o
   4  16   2        3.85       46.05      8.40 o
  -2  17   2      128.12      129.58      5.04 o
  -1  17   2       87.68       79.87      5.73 o
   0  17   2      467.90      520.67     23.15 o
   1  17   2       62.95       62.55      4.15 o
   2  17   2      240.59      254.54     12.76 o
   3  17   2       27.49       19.89      2.52 o
  -1  18   2       33.02       28.37      4.42 o
   0  18   2       76.57       87.91      7.59 o
  -7   0   3       90.74       88.56      7.68 o
  -5   0   3      340.88      362.56     24.90 o
  -3   0   3     3090.34     2893.27     64.23 o
  -1   0   3      730.91      803.88     12.95 o
   1   0   3     7889.32     7087.81     64.78 o
   3   0   3     2150.55     2321.93     39.76 o
   5   0   3      580.99      476.26     14.56 o
   7   0   3      322.67      326.78     33.97 o
  -8   1   3       85.98      278.60     49.79 o
  -7   1   3        2.07        2.99      1.97 o
  -6   1   3     2494.87     2383.76     34.17 o
  -5   1   3      192.27      211.42     22.29 o
  -4   1   3     8140.93     8446.73    266.36 o
  -3   1   3        4.14        7.53      1.33 o
  -2   1   3      236.16      179.10      6.80 o
  -1   1   3      281.40      258.61      4.86 o
   0   1   3      634.17      593.27      7.73 o
   1   1   3        3.80       12.67      1.62 o
   2   1   3       24.93        6.14      1.05 o
   3   1   3      429.48      422.46     10.04 o
   4   1   3     2982.79     2597.50     29.61 o
   5   1   3        5.18        6.66      2.06 o
   6   1   3      452.61      479.08     22.70 o
   7   1   3        1.01        3.47      3.51 o
   8   1   3       24.47       87.44      6.69 o
  -8   2   3      511.41      504.13     14.17 o
  -7   2   3      269.35      250.23     11.26 o
  -6   2   3      708.70      772.49     24.94 o
  -5   2   3      186.89      210.28     13.52 o
  -4   2   3      524.97      571.55     21.34 o
  -3   2   3     3644.42     3591.92    275.69 o
  -2   2   3     1043.45     1098.60     24.66 o
  -1   2   3      837.57      969.32     10.20 o
   0   2   3     4580.08     4081.06     46.39 o
   1   2   3     1553.56     1311.03     47.77 o
   2   2   3      220.10      153.78      5.32 o
   3   2   3     2227.45     2378.34     32.32 o
   4   2   3      800.41      736.42     20.87 o
   5   2   3      564.72      509.24     14.63 o
   6   2   3      182.97      172.64     23.66 o
   7   2   3      407.44      435.44     20.71 o
   8   2   3      190.27      472.51     33.60 o
  -8   3   3      366.10      320.98     11.77 o
  -7   3   3        8.60        8.32      2.60 o
  -6   3   3      120.76      111.12      9.66 o
  -5   3   3       41.01       32.54      4.13 o
  -4   3   3       56.50      106.30     12.44 o
  -3   3   3        2.12        2.07      1.36 o
  -2   3   3      801.51      826.99     23.51 o
  -1   3   3      809.68      618.10     11.05 o
   0   3   3       23.59       35.01      1.55 o
   1   3   3        5.56        9.87      0.93 o
   2   3   3      155.44      196.52      8.08 o
   3   3   3      900.31      935.91     20.72 o
   4   3   3     2356.45     2431.60     57.40 o
   5   3   3      551.37      617.64     14.61 o
   6   3   3        6.65        5.58      8.19 o
   7   3   3        0.25       -2.10      2.59 o
   8   3   3       22.77       92.38     41.06 o
  -8   4   3      456.83      443.91     13.30 o
  -7   4   3        1.80        5.95      3.09 o
  -6   4   3      129.96      122.86     12.69 o
  -5   4   3       55.18      101.12     28.20 o
  -4   4   3     1271.24     1257.78     88.81 o
  -3   4   3      601.08      583.23     30.67 o
  -2   4   3       13.53       18.72      2.46 o
  -1   4   3      667.76      827.45     12.13 o
   0   4   3     7277.98     7109.10     88.93 o
   1   4   3      196.91      304.76      8.02 o
   2   4   3     2253.83     2140.24     97.88 o
   3   4   3     1004.14      900.65     24.74 o
   4   4   3      246.84      259.42     12.97 o
   5   4   3      268.89      209.70     10.07 o
   6   4   3      736.37      755.84     31.33 o
   7   4   3       70.56       69.86     11.87 o
   8   4   3        8.73      221.31    116.53 o
  -8   5   3        4.73        8.94      2.05 o
  -7   5   3       47.32       61.57      6.80 o
  -6   5   3      171.60      165.49     14.75 o
  -5   5   3      424.93      393.23     14.20 o
  -4   5   3      256.17      308.44     55.77 o
  -3   5   3       53.85       47.74      3.77 o
  -2   5   3        3.56        5.84      1.36 o
  -1   5   3       91.84       44.77      2.59 o
   0   5   3     1702.45     2070.44     20.40 o
   1   5   3      753.21      652.43     13.09 o
   2   5   3       97.32      140.94      7.64 o
   3   5   3       21.14       44.97      4.96 o
   4   5   3      684.67      551.79     19.62 o
   5   5   3     1313.05     1233.27     48.36 o
   6   5   3       40.37       58.63      9.06 o
   7   5   3      373.23      381.77     19.06 o
   8   5   3     1102.63      915.62     68.96 o
  -8   6   3       96.79      135.17      9.66 o
  -7   6   3       17.32       11.49      4.02 o
  -6   6   3       51.19       61.96      9.10 o
  -5   6   3      148.46      118.62      8.29 o
  -4   6   3     1180.01     1225.52    120.84 o
  -3   6   3        9.78       37.92      3.58 o
  -2   6   3      926.84      924.09     32.45 o
  -1   6   3      345.66      427.63     14.44 o
   0   6   3      347.14      627.99     10.99 o
   1   6   3     1628.23     1954.75     40.92 o
   2   6   3       43.49       72.65      4.63 o
   3   6   3       50.45       89.34      7.12 o
   4   6   3      351.79      341.74     15.64 o
   5   6   3       22.77       39.75      4.89 o
   6   6   3     3856.39     3834.86    179.50 o
   7   6   3      692.47      740.94     21.35 o
   8   6   3      786.01      997.74     21.78 o
  -8   7   3       22.26       26.87      2.94 o
  -7   7   3      672.16      636.95     18.47 o
  -6   7   3       73.45       65.10      9.92 o
  -5   7   3      697.51      724.07     55.62 o
  -4   7   3       86.64       88.21      5.23 o
  -3   7   3       15.10       15.26      2.97 o
  -2   7   3     1295.67     1500.31     63.20 o
  -1   7   3     5747.65     5706.67    234.67 o
   0   7   3       21.88       87.42      4.00 o
   1   7   3     1183.28     1097.31     30.49 o
   2   7   3      425.36      429.58     18.22 o
   3   7   3      938.49      949.72     43.27 o
   4   7   3      423.43      462.03     67.47 o
   5   7   3      248.58      205.28      9.73 o
   6   7   3       26.59       24.97      4.87 o
   7   7   3      132.59      119.29      8.14 o
  -7   8   3       42.05       39.70      3.60 o
  -6   8   3       20.29       13.40      3.15 o
  -5   8   3      614.00      610.59     35.59 o
  -4   8   3     1178.90     1140.06     44.80 o
  -3   8   3      295.61      268.84     19.82 o
  -2   8   3     2373.72     2230.47    250.55 o
  -1   8   3       66.25       82.15      4.70 o
   0   8   3     1290.99     1367.49     20.02 o
   1   8   3     2117.80     1981.58     50.45 o
   2   8   3     1561.90     1456.60     28.20 o
   3   8   3        4.48        6.07      2.02 o
   4   8   3        5.65       15.76      2.27 o
   5   8   3       42.89       74.16      5.93 o
   6   8   3       95.05      108.27      6.42 o
   7   8   3       12.47       40.41      4.57 o
  -7   9   3      188.07      164.01      6.17 o
  -6   9   3      102.69       92.09      7.17 o
  -5   9   3      858.52      898.06     26.21 o
  -4   9   3      118.27      176.51     27.62 o
  -3   9   3      104.54      131.71      5.89 o
  -2   9   3       36.86       27.44      3.86 o
  -1   9   3     1979.37     1806.14    115.11 o
   0   9   3     1688.50     1642.56     26.48 o
   1   9   3      377.07      337.48     15.68 o
   2   9   3      462.41      492.05     18.10 o
   3   9   3      182.74      177.94      6.43 o
   4   9   3      284.95      312.08     12.55 o
   5   9   3      386.91      378.06     20.90 o
   6   9   3      173.81      188.21      7.91 o
   7   9   3        6.47        3.20      1.45 o
  -7  10   3      302.05      293.90      8.24 o
  -6  10   3        0.14        0.03      1.58 o
  -5  10   3       91.98       83.82     11.49 o
  -4  10   3      515.24      472.06     12.91 o
  -3  10   3     1127.27     1028.23     32.88 o
  -2  10   3      762.05      760.29     25.03 o
  -1  10   3      401.65      426.03     49.42 o
   0  10   3      120.23      151.33     11.70 o
   1  10   3     2632.45     2613.18     63.81 o
   2  10   3       61.05       46.46      3.63 o
   3  10   3       10.99        7.62      1.81 o
   4  10   3      291.58      288.64     28.78 o
   5  10   3      290.54      316.99     11.59 o
   6  10   3       97.96      101.53      6.86 o
   7  10   3      297.34      270.74     31.32 o
  -7  11   3        3.65        4.79      1.62 o
  -6  11   3      391.61      376.42     12.04 o
  -5  11   3      109.98      115.79      7.28 o
  -4  11   3       79.89      128.73      6.75 o
  -3  11   3     1343.32     1222.50     27.20 o
  -2  11   3       74.38       68.15      4.16 o
  -1  11   3       64.30       53.67      3.92 o
   0  11   3      892.04      879.59     28.29 o
   1  11   3      169.44      171.25      6.28 o
   2  11   3       92.49      111.76      5.97 o
   3  11   3        0.77        3.88      1.58 o
   4  11   3      449.98      429.63     13.52 o
   5  11   3      221.95      246.68      9.08 o
   6  11   3       97.23       88.01      5.58 o
  -6  12   3       36.46       38.62      2.62 o
  -5  12   3      116.00      114.00     12.21 o
  -4  12   3      143.80      192.50     15.85 o
  -3  12   3       30.75       30.43      3.74 o
  -2  12   3        7.75       11.76      2.06 o
  -1  12   3     1866.13     1720.32     54.60 o
   0  12   3       12.10       12.07      2.34 o
   1  12   3     1313.82     1238.70     28.76 o
   2  12   3       32.01       28.79      3.20 o
   3  12   3       66.07       97.35      7.12 o
   4  12   3      158.77      147.90      9.38 o
   5  12   3      101.57      121.65      7.48 o
   6  12   3        2.87        4.68      1.39 o
  -6  13   3      577.99      521.47     76.40 o
  -5  13   3      987.44     1037.04     31.19 o
  -4  13   3       96.24      116.22      5.75 o
  -3  13   3        2.03        6.99      3.02 o
  -2  13   3      131.29      129.12      5.80 o
  -1  13   3      131.98      105.71      6.89 o
   0  13   3      134.45      158.24      9.23 o
   1  13   3      483.84      403.67     14.60 o
   2  13   3      329.09      324.19     10.51 o
   3  13   3       68.16       49.75      4.63 o
   4  13   3      609.03      626.38     14.57 o
   5  13   3      130.48      163.60      6.90 o
  -5  14   3      193.68      182.82     10.33 o
  -4  14   3      270.41      296.77     10.80 o
  -3  14   3       57.86       53.27      3.73 o
  -2  14   3        3.15        6.65      1.51 o
  -1  14   3      526.77      519.68     27.17 o
   0  14   3       42.38       47.03      5.27 o
   1  14   3      587.94      558.74     17.43 o
   2  14   3      125.37      139.26      7.54 o
   3  14   3      373.56      321.26     10.55 o
   4  14   3       14.01       14.53      2.12 o
   5  14   3       65.45       74.80      5.55 o
  -4  15   3       43.00       48.96      4.54 o
  -3  15   3       31.67       26.18      2.52 o
  -2  15   3       72.89       79.81      4.51 o
  -1  15   3       46.71       66.75      4.15 o
   0  15   3      674.98      617.34     18.96 o
   1  15   3      228.88      215.13      9.69 o
   2  15   3      145.46      148.29      7.11 o
   3  15   3      333.40      333.22     11.17 o
   4  15   3      161.05      192.77      8.79 o
  -4  16   3      228.35      208.63     28.01 o
  -3  16   3       91.50       77.97      5.55 o
  -2  16   3      174.79      201.60      7.83 o
  -1  16   3      201.34      226.79      8.57 o
   0  16   3       77.79       67.79      5.06 o
   1  16   3       24.83       15.29      2.67 o
   2  16   3      457.04      481.01     21.62 o
   3  16   3       87.08       78.98      4.57 o
  -2  17   3       47.60       42.71      6.29 o
  -1  17   3       83.99       97.25      7.25 o
   0  17   3       95.06       97.08      5.00 o
   1  17   3      192.08      200.45      6.80 o
   2  17   3       30.86       40.21      4.28 o
  -6   0   4     1438.88     1386.24     30.55 o
  -4   0   4      114.48       95.94     13.36 o
  -2   0   4       81.75       48.11      4.28 o
   0   0   4     1222.73     1144.52     18.06 o
   2   0   4    16507.14    15751.78     98.19 o
   4   0   4     3709.16     4148.76     46.60 o
   6   0   4      259.88      177.52     26.38 o
   8   0   4      474.15     1114.97     54.58 o
  -8   1   4      205.08      189.29     11.02 o
  -7   1   4       56.34       64.46      4.98 o
  -6   1   4      495.26      490.36     14.14 o
  -5   1   4      611.86      553.41     19.16 o
  -4   1   4     4599.75     5459.77     96.12 o
  -3   1   4      709.29      749.56     77.88 o
  -2   1   4       73.74       90.66      4.09 o
  -1   1   4     3638.14     3600.09     38.87 o
   0   1   4     5985.24     5793.37     24.47 o
   1   1   4     3714.30     3589.30     49.05 o
   2   1   4     1211.78     1272.02     16.41 o
   3   1   4       37.38       20.37      2.28 o
   4   1   4     1112.63     1234.41     21.87 o
   5   1   4     1007.25      954.42     15.80 o
   6   1   4      364.92      305.38     18.50 o
   7   1   4       44.22       58.74      5.22 o
   8   1   4        0.46       33.57      3.79 o
  -8   2   4     1801.33     1561.54     54.74 o
  -7   2   4       25.56       20.41      3.13 o
  -6   2   4     1884.27     1782.94     30.42 o
  -5   2   4      322.64      289.49     12.54 o
  -4   2   4     1273.48     1367.03     35.10 o
  -3   2   4      300.47      281.17      8.50 o
  -2   2   4      768.83      754.96     12.44 o
  -1   2   4      145.77      200.59      5.38 o
   0   2   4     5563.82     5565.99     45.33 o
   1   2   4     3621.26     3565.02     57.15 o
   2   2   4      414.50      255.34      9.47 o
   3   2   4      227.72      220.19      7.29 o
   4   2   4      119.31      152.40      9.89 o
   5   2   4      556.19      580.15     13.89 o
   6   2   4      224.48      202.32     16.09 o
   7   2   4      239.20      251.65     15.45 o
   8   2   4      136.91      181.33     42.43 o
  -8   3   4       67.05      115.48      6.71 o
  -7   3   4       15.15       16.60      3.16 o
  -6   3   4      557.15      547.03     20.43 o
  -5   3   4      541.56      470.01     13.80 o
  -4   3   4      734.81      933.30    162.23 o
  -3   3   4       61.49       51.82      3.88 o
  -2   3   4     1434.27     1496.13     21.57 o
  -1   3   4     1610.51     1610.36     39.14 o
   0   3   4      221.37      132.47      3.14 o
   1   3   4      839.11      884.50     10.79 o
   2   3   4       44.05       76.93      5.47 o
   3   3   4      105.75      175.24      9.34 o
   4   3   4      927.17     1139.84     27.07 o
   5   3   4      846.95      757.08     18.21 o
   6   3   4      605.84      650.34     72.31 o
   7   3   4       23.88       15.25      6.60 o
   8   3   4        5.78       35.72     17.13 o
  -8   4   4       31.21       28.93      2.68 o
  -7   4   4      144.79      146.87      9.77 o
  -6   4   4       29.25       18.66      3.41 o
  -5   4   4       74.69       53.24      4.64 o
  -4   4   4       62.66       77.21     11.34 o
  -3   4   4     1842.96     1676.16     66.84 o
  -2   4   4      670.97      646.82     14.00 o
  -1   4   4      176.33      190.22      6.51 o
   0   4   4      219.21      250.52      7.18 o
   1   4   4     1721.48     1484.63     34.63 o
   2   4   4      249.38      223.48     10.40 o
   3   4   4     1166.91     1162.57     28.05 o
   4   4   4       21.44      143.07     10.25 o
   5   4   4      270.86      254.78      9.61 o
   6   4   4      345.24      285.37     28.51 o
   7   4   4      627.05      622.99     23.99 o
   8   4   4       34.77       83.05     37.35 o
  -8   5   4      104.88      229.97     22.03 o
  -7   5   4      303.99      288.60     13.11 o
  -6   5   4      126.59      133.09     10.09 o
  -5   5   4       25.99       37.52      6.44 o
  -4   5   4     1451.49     1619.49    103.06 o
  -3   5   4      279.87      371.91     20.24 o
  -2   5   4      240.27      174.19      6.83 o
  -1   5   4     1654.73     1903.96     18.16 o
   0   5   4      475.75      332.81      8.42 o
   1   5   4        5.76       12.15      1.99 o
   2   5   4      169.49      142.69      6.54 o
   3   5   4      208.58      200.31     10.65 o
   4   5   4     1270.04     1250.37     23.45 o
   5   5   4       54.58       41.18      6.84 o
   6   5   4      805.17      731.70     30.51 o
   7   5   4       28.68       29.09      5.38 o
   8   5   4        4.25       24.74      3.87 o
  -8   6   4        0.04        3.26      1.11 o
  -7   6   4      220.58      219.83     10.97 o
  -6   6   4       66.62       72.92      7.34 o
  -5   6   4      174.37      168.88     13.86 o
  -4   6   4      478.75      492.31     21.72 o
  -3   6   4     2226.32     2169.58     89.21 o
  -2   6   4       13.57       17.42      2.25 o
  -1   6   4        6.98       11.54      1.89 o
   0   6   4       60.00      109.94      5.22 o
   1   6   4     3231.01     3135.06     54.20 o
   2   6   4      211.68      219.62     13.18 o
   3   6   4     1336.29     1221.27     51.93 o
   4   6   4      230.67      402.52     30.00 o
   5   6   4      258.66      263.95     18.67 o
   6   6   4      167.68      120.85      8.46 o
   7   6   4      447.42      486.83     16.55 o
  -8   7   4       15.69       28.42      3.10 o
  -7   7   4        2.12        6.26      2.37 o
  -6   7   4      272.30      251.57     13.56 o
  -5   7   4      285.65      281.74     14.45 o
  -4   7   4     1847.86     1727.17     66.96 o
  -3   7   4      519.94      595.01     28.21 o
  -2   7   4      580.82      699.43     22.47 o
  -1   7   4       39.94       75.42      5.89 o
   0   7   4     1594.23     1441.91     20.26 o
   1   7   4      140.01       92.47      5.92 o
   2   7   4      217.01      272.60     12.30 o
   3   7   4      254.43      298.39     11.36 o
   4   7   4     3063.93     3010.83     96.15 o
   5   7   4      209.12      239.07     11.82 o
   6   7   4      346.80      311.01     11.99 o
   7   7   4       56.26       67.79      5.87 o
  -7   8   4      369.25      317.08     27.78 o
  -6   8   4      140.51      132.51      9.04 o
  -5   8   4      118.82      113.81      7.43 o
  -4   8   4       15.54       30.89      2.77 o
  -3   8   4     1868.34     1860.58    252.78 o
  -2   8   4      170.21      147.29     10.38 o
  -1   8   4      226.31      206.86      9.50 o
   0   8   4       89.68       90.18      5.46 o
   1   8   4      251.44      221.05      9.82 o
   2   8   4     1221.78     1176.13     27.09 o
   3   8   4      704.91      612.06     12.21 o
   4   8   4      283.86      328.74     12.78 o
   5   8   4      101.37       81.25      6.95 o
   6   8   4      247.76      290.29     10.13 o
   7   8   4      117.05      143.13      7.34 o
  -7   9   4       45.12       40.66      3.09 o
  -6   9   4      792.17      710.85     23.00 o
  -5   9   4      702.77      763.82     21.05 o
  -4   9   4      538.05      554.87     16.52 o
  -3   9   4       23.11       21.85      2.18 o
  -2   9   4      316.52      325.67     46.72 o
  -1   9   4      543.07      512.61     22.93 o
   0   9   4      384.18      311.78     12.05 o
   1   9   4      294.37      226.85     10.57 o
   2   9   4       90.62       62.46      4.82 o
   3   9   4      145.21      148.57      7.09 o
   4   9   4      456.13      572.52     12.88 o
   5   9   4      197.73      219.58     12.09 o
   6   9   4      387.89      341.47     10.19 o
   7   9   4      203.21      167.39     14.58 o
  -7  10   4       19.09       15.90      1.86 o
  -6  10   4        5.96       10.54      2.30 o
  -5  10   4       37.18       35.06      4.10 o
  -4  10   4      693.71      648.60     18.13 o
  -3  10   4       54.64       40.49      3.42 o
  -2  10   4      232.17      195.33      7.62 o
  -1  10   4      106.07      104.72      5.37 o
   0  10   4      594.33      620.47     15.14 o
   1  10   4       45.06       53.16      2.99 o
   2  10   4     1442.10     1407.38     26.83 o
   3  10   4      965.14      904.70     19.78 o
   4  10   4       31.11       35.12      3.45 o
   5  10   4       16.35        5.69      3.39 o
   6  10   4      437.86      456.40     14.72 o
  -6  11   4        2.21        2.33      0.99 o
  -5  11   4      195.87      204.03      8.02 o
  -4  11   4      102.96      146.83     17.44 o
  -3  11   4      721.47      672.92     13.80 o
  -2  11   4      411.24      359.67     15.05 o
  -1  11   4      486.44      431.41     12.99 o
   0  11   4        6.64        6.72      1.49 o
   1  11   4     1076.79     1010.32     24.20 o
   2  11   4      143.76      124.62      8.27 o
   3  11   4      149.75      142.21      6.29 o
   4  11   4       55.88       81.08      5.20 o
   5  11   4     1244.99     1271.12     23.84 o
   6  11   4       84.76       62.54      4.17 o
  -6  12   4        2.57        4.39      1.05 o
  -5  12   4      171.00      197.06      8.21 o
  -4  12   4      586.80      561.29     14.23 o
  -3  12   4      809.41      796.33     23.50 o
  -2  12   4       93.96       91.64      7.44 o
  -1  12   4      287.80      270.74     12.72 o
   0  12   4      497.91      449.97     18.01 o
   1  12   4      279.40      261.51      9.26 o
   2  12   4     1331.04     1268.47     26.72 o
   3  12   4      309.05      293.21     10.86 o
   4  12   4      400.14      398.85     11.73 o
   5  12   4       61.13       59.16      5.07 o
   6  12   4      232.28      240.79      9.68 o
  -5  13   4      969.11      976.15     39.59 o
  -4  13   4      139.14      228.41     13.98 o
  -3  13   4       28.44       30.86      2.98 o
  -2  13   4        5.40        5.14      1.88 o
  -1  13   4      733.02      724.86     26.74 o
   0  13   4      276.84      278.69     13.91 o
   1  13   4       86.29       95.45      5.89 o
   2  13   4      123.34      107.62      6.85 o
   3  13   4      153.16      165.27      9.29 o
   4  13   4        4.91       30.14      4.96 o
   5  13   4       51.84       61.08      5.30 o
  -5  14   4       39.72       32.85      3.03 o
  -4  14   4       54.19       57.80      4.26 o
  -3  14   4       45.66       59.53      5.22 o
  -2  14   4      122.14      135.81      6.80 o
  -1  14   4       39.80       22.58      3.28 o
   0  14   4       46.55       42.70      4.63 o
   1  14   4      176.61      162.86     10.34 o
   2  14   4      501.47      485.03     13.65 o
   3  14   4        4.80        9.27      2.58 o
   4  14   4       56.18       98.94      7.91 o
   5  14   4        2.30        0.35      0.84 o
  -4  15   4      133.56      180.32     13.07 o
  -3  15   4       24.51       25.29      2.75 o
  -2  15   4        8.79        7.07      1.35 o
  -1  15   4      511.64      494.79     21.17 o
   0  15   4      459.91      540.08     27.64 o
   1  15   4      582.32      464.01     16.93 o
   2  15   4       19.82       24.47      2.81 o
   3  15   4       48.94       64.32      5.41 o
   4  15   4       41.39       49.46      3.49 o
  -3  16   4      257.12      230.12     39.22 o
  -2  16   4      100.41      113.81     10.43 o
  -1  16   4      313.14      363.50     15.04 o
   0  16   4       51.77       45.44      4.01 o
   1  16   4      322.28      281.61      9.27 o
   2  16   4      127.93      101.49      8.65 o
   3  16   4      119.32      119.44     11.19 o
  -2  17   4       25.15       24.77      2.50 o
  -1  17   4       20.67       17.39      2.53 o
   0  17   4      849.94      953.03     25.28 o
   1  17   4       14.65        7.04      1.65 o
   2  17   4       14.23       15.50      3.99 o
  -7   0   5      592.30      562.06     17.23 o
  -5   0   5       36.13       35.22      4.20 o
  -3   0   5     4026.25     4436.62     76.86 o
  -1   0   5     1457.67     1464.86     36.13 o
   1   0   5       55.47       20.18      2.42 o
   3   0   5     1596.18     1465.76     38.34 o
   5   0   5      210.89      216.79     11.59 o
   7   0   5       18.56       24.59      6.49 o
  -8   1   5       83.93       59.06      4.80 o
  -7   1   5      192.30      160.64      7.43 o
  -6   1   5      234.43      226.15      9.69 o
  -5   1   5      175.62      158.90      7.40 o
  -4   1   5      902.12     1192.09     35.13 o
  -3   1   5       91.69       99.87      6.24 o
  -2   1   5      280.73      331.97      9.83 o
  -1   1   5       42.34       44.61      2.21 o
   0   1   5     7709.36     7325.98     30.74 o
   1   1   5      403.06      355.82      6.06 o
   2   1   5     4423.68     4624.93     90.69 o
   3   1   5      255.39      261.55      9.15 o
   4   1   5      797.10      651.07     16.25 o
   5   1   5       41.89       46.57      3.82 o
   6   1   5      206.98      172.45     12.55 o
   7   1   5        2.87        4.96      2.75 o
   8   1   5       50.46      144.78     11.90 o
  -8   2   5      491.47      359.37     30.12 o
  -7   2   5       75.54       86.09      5.99 o
  -6   2   5      681.03      670.74     16.02 o
  -5   2   5        9.57        6.17      2.00 o
  -4   2   5      188.68      220.71     11.67 o
  -3   2   5     3953.12     4068.43    146.37 o
  -2   2   5     1007.82      964.11     21.00 o
  -1   2   5      218.49      209.38      4.62 o
   0   2   5      623.26      712.42      8.30 o
   1   2   5        7.94       32.31      1.98 o
   2   2   5     4554.09     4611.01     78.13 o
   3   2   5     1774.44     1648.37     23.40 o
   4   2   5       22.73      109.17      9.53 o
   5   2   5        2.53        3.02      1.24 o
   6   2   5      123.76      151.40     15.03 o
   7   2   5       49.53       50.91      4.85 o
   8   2   5      160.23      701.33     26.67 o
  -8   3   5      190.03      158.99     10.79 o
  -7   3   5       20.62       18.90      3.18 o
  -6   3   5      541.92      524.04     15.81 o
  -5   3   5      434.71      412.82     10.71 o
  -4   3   5     1838.28     2111.72     39.42 o
  -3   3   5      480.51      483.66     16.27 o
  -2   3   5      531.12      545.26     11.51 o
  -1   3   5     1063.27      966.81     21.73 o
   0   3   5       48.62       37.79      1.87 o
   1   3   5     2179.06     2069.54     48.89 o
   2   3   5     1758.97     1863.63     20.91 o
   3   3   5       41.52       29.87      3.29 o
   4   3   5      684.78      849.64     32.12 o
   5   3   5      434.24      410.37     20.77 o
   6   3   5      307.65      286.34     20.47 o
   7   3   5       34.75       35.45      5.69 o
   8   3   5        1.59       26.10      6.20 o
  -8   4   5      491.62      448.09     16.15 o
  -7   4   5       14.92       10.77      2.55 o
  -6   4   5      123.00      136.95      9.80 o
  -5   4   5       29.52       53.58      4.22 o
  -4   4   5      886.63      922.91     35.59 o
  -3   4   5     2199.01     2392.56     43.03 o
  -2   4   5     1050.44      950.47     38.51 o
  -1   4   5      704.53      880.69     17.90 o
   0   4   5      450.11      470.72      8.31 o
   1   4   5        3.70        5.70      1.91 o
   2   4   5     2634.89     2244.19     52.73 o
   3   4   5     1301.79     1277.22     21.06 o
   4   4   5      301.87      354.06      9.77 o
   5   4   5       68.52       87.65      7.74 o
   6   4   5     1181.70     1140.22     47.53 o
   7   4   5      343.66      338.92     16.82 o
   8   4   5      238.23      229.12     13.22 o
  -8   5   5       41.64      230.07     22.35 o
  -7   5   5        1.90        2.18      1.85 o
  -6   5   5        1.82        2.58      2.40 o
  -5   5   5     1184.61     1097.40     49.68 o
  -4   5   5        5.96      323.61     71.99 o
  -3   5   5       36.30       72.43      4.96 o
  -2   5   5     3159.55     3483.74     31.99 o
  -1   5   5     3020.57     3283.03     29.23 o
   0   5   5       86.84      140.85      5.80 o
   1   5   5     1321.35     1118.11     23.43 o
   2   5   5      280.15      261.80     12.50 o
   3   5   5      485.24      483.81     13.52 o
   4   5   5       15.00      180.10     12.82 o
   5   5   5     1752.50     1738.56     37.16 o
   6   5   5      424.53      378.43     21.51 o
   7   5   5     1542.78     1540.13     34.40 o
  -8   6   5      440.55      511.70     72.56 o
  -7   6   5      150.06      154.48      8.02 o
  -6   6   5      188.57      207.36     11.81 o
  -5   6   5       19.58       16.74      4.47 o
  -4   6   5     1162.72     1086.15     40.04 o
  -3   6   5       10.15        7.00      1.64 o
  -2   6   5      480.73      371.47     10.59 o
  -1   6   5      613.15      784.38     18.03 o
   0   6   5     2007.29     2464.12     26.05 o
   1   6   5      270.09      353.63     11.17 o
   2   6   5     2649.16     2484.88     70.53 o
   3   6   5       37.87       40.49      4.98 o
   4   6   5     4278.53     4121.27     46.84 o
   5   6   5     1990.22     1771.08     62.43 o
   6   6   5     1251.15     1141.53     44.14 o
   7   6   5       60.89       43.57      4.83 o
  -7   7   5       11.60       13.91      2.75 o
  -6   7   5       49.53       32.78      4.90 o
  -5   7   5      430.16      392.66     18.75 o
  -4   7   5       13.72      771.40     80.25 o
  -3   7   5     1153.36     1200.52     59.65 o
  -2   7   5      179.58      216.91      9.95 o
  -1   7   5      156.31      119.20      9.12 o
   0   7   5      782.51      726.56     15.03 o
   1   7   5     2840.86     2669.25     60.27 o
   2   7   5      773.20      618.55     18.89 o
   3   7   5      254.59      256.44      9.41 o
   4   7   5      930.27      915.54     20.05 o
   5   7   5      635.90      594.06     27.74 o
   6   7   5     1127.54     1155.73     22.94 o
   7   7   5       41.94       36.07      4.03 o
  -7   8   5      396.82      395.85     32.39 o
  -6   8   5      510.38      456.60     26.58 o
  -5   8   5       43.03       38.79      8.38 o
  -4   8   5      105.70      200.89      9.37 o
  -3   8   5       30.04       19.85      2.25 o
  -2   8   5      902.62      861.60     38.44 o
  -1   8   5      218.94      198.49     12.20 o
   0   8   5       49.44       42.33      3.88 o
   1   8   5     1142.16     1200.05     19.90 o
   2   8   5     1674.35     1635.11     32.50 o
   3   8   5       99.25      112.48      4.98 o
   4   8   5       13.73       65.94      5.96 o
   5   8   5       64.16       71.96      6.61 o
   6   8   5       36.88       49.06      4.09 o
   7   8   5      224.05      213.65     10.31 o
  -7   9   5        1.62        0.84      1.01 o
  -6   9   5      164.39      168.10      7.17 o
  -5   9   5       14.65       22.08      3.12 o
  -4   9   5      371.22      534.50     18.13 o
  -3   9   5      158.42      160.42      6.86 o
  -2   9   5      382.07      361.77     14.40 o
  -1   9   5      209.24      199.70     11.67 o
   0   9   5     2645.10     2651.36     32.64 o
   1   9   5     1270.26     1154.92     15.61 o
   2   9   5        4.67        6.54      1.71 o
   3   9   5       83.76       59.46      4.21 o
   4   9   5      119.67      265.37     21.87 o
   5   9   5       81.11       86.83      6.72 o
   6   9   5       67.27       87.10      5.45 o
  -7  10   5      129.94       94.78      7.09 o
  -6  10   5       74.85       91.55      5.00 o
  -5  10   5      294.29      265.75      8.88 o
  -4  10   5       21.27       21.96      2.82 o
  -3  10   5       23.48       22.45      2.96 o
  -2  10   5       54.17       47.19      3.26 o
  -1  10   5      571.53      574.85     17.79 o
   0  10   5        7.28        7.72      1.73 o
   1  10   5     1411.88     1432.30     22.78 o
   2  10   5      108.16      123.81      7.07 o
   3  10   5      972.87      952.10     16.31 o
   4  10   5      593.02      621.07     12.95 o
   5  10   5        2.42        2.87      2.38 o
   6  10   5        1.98        2.11      0.94 o
  -6  11   5      235.13      218.90      8.46 o
  -5  11   5     1816.56     1861.48     29.17 o
  -4  11   5       32.78       62.41      5.09 o
  -3  11   5      205.76      234.46      8.26 o
  -2  11   5      133.97      116.61      5.92 o
  -1  11   5      124.96      113.25      6.63 o
   0  11   5     1985.40     1933.36     68.88 o
   1  11   5       89.52       80.45      5.01 o
   2  11   5       77.35       70.44      4.94 o
   3  11   5       40.00       27.63      3.39 o
   4  11   5      334.26      346.35     10.98 o
   5  11   5        5.63        8.16      3.34 o
   6  11   5      769.02      637.88     30.01 o
  -6  12   5        9.00        8.36      1.38 o
  -5  12   5       70.86       50.57      4.55 o
  -4  12   5       16.10      135.42     15.98 o
  -3  12   5     2799.49     2857.05    101.61 o
  -2  12   5       50.96       52.75      5.24 o
  -1  12   5      920.50      998.48     40.60 o
   0  12   5       48.45       54.31      4.61 o
   1  12   5      290.24      282.77     10.43 o
   2  12   5        6.87        6.91      1.66 o
   3  12   5      123.21      135.28      8.46 o
   4  12   5       19.52       26.15      4.07 o
   5  12   5       33.30       26.92      4.42 o
  -5  13   5      133.05      122.81      5.89 o
  -4  13   5      143.31      166.90      6.71 o
  -3  13   5      147.89      168.95      8.13 o
  -2  13   5      149.48      134.17      7.39 o
  -1  13   5      291.84      305.86     15.97 o
   0  13   5     1675.95     1692.59    107.23 o
   1  13   5      227.42      204.06     10.07 o
   2  13   5      105.12       73.41      5.48 o
   3  13   5      111.58      114.16      7.36 o
   4  13   5      139.41      185.10      8.30 o
   5  13   5        1.57        8.97      5.44 o
  -5  14   5       46.71       30.69      3.51 o
  -4  14   5      208.65      226.83     11.08 o
  -3  14   5       46.65       48.12      7.32 o
  -2  14   5      252.52      271.25     14.48 o
  -1  14   5      326.62      379.39     17.77 o
   0  14   5        0.22        4.05      2.05 o
   1  14   5       21.76       35.68      3.49 o
   2  14   5       29.63       35.59      3.63 o
   3  14   5      283.20      311.34     10.77 o
   4  14   5       83.79      108.61      5.66 o
  -4  15   5        8.50       18.84      3.38 o
  -3  15   5       61.27       73.19      6.07 o
  -2  15   5        5.18        5.41      1.77 o
  -1  15   5       21.02       31.83      3.96 o
   0  15   5      574.64      570.73     26.80 o
   1  15   5      564.29      607.11     34.39 o
   2  15   5        3.69        2.61      1.14 o
   3  15   5      128.04      109.30      5.98 o
  -3  16   5       20.81       16.24      2.81 o
  -2  16   5      257.17      307.02     25.02 o
  -1  16   5       78.73       59.16      3.79 o
   0  16   5        4.69        6.17      1.62 o
   1  16   5       62.95       65.14      5.14 o
   2  16   5      279.98      293.76     15.20 o
  -1  17   5      309.16      283.33     11.40 o
   0  17   5       55.37       40.83      3.27 o
   1  17   5      255.35      267.29     21.66 o
  -8   0   6     1448.29     1001.59    171.80 o
  -6   0   6      817.19      747.58     21.65 o
  -4   0   6      251.48      264.17     24.89 o
  -2   0   6      191.45      169.46     13.69 o
   0   0   6     2484.55     2751.41     29.63 o
   2   0   6       93.77      255.38     10.87 o
   4   0   6       40.86       42.86      5.47 o
   6   0   6       74.72       39.11     12.48 o
  -8   1   6       50.55       35.12      3.05 o
  -7   1   6        1.51        2.47      2.28 o
  -6   1   6      638.08      608.90     17.05 o
  -5   1   6     1318.37     1239.87     18.98 o
  -4   1   6       32.96      318.07     19.30 o
  -3   1   6     2893.69     3270.46     48.26 o
  -2   1   6      596.11      658.33     14.31 o
  -1   1   6      167.73      210.12      5.56 o
   0   1   6      735.61      904.32     11.96 o
   1   1   6     3715.18     3415.15     48.73 o
   2   1   6      119.10      111.96      5.37 o
   3   1   6      327.81      394.42     14.72 o
   4   1   6        0.72      376.27     42.49 o
   5   1   6      229.15      178.58      9.89 o
   6   1   6       14.75       20.32      4.37 o
   7   1   6      336.13      342.21     11.85 o
  -8   2   6      193.12      124.05     16.39 o
  -7   2   6      240.74      242.06     10.55 o
  -6   2   6      147.43      117.08      6.66 o
  -5   2   6       10.91        8.09      1.81 o
  -4   2   6      702.27      836.45     56.91 o
  -3   2   6      459.04      448.53     14.25 o
  -2   2   6     5429.87     5860.75    119.78 o
  -1   2   6      692.42      724.50     11.65 o
   0   2   6      107.13      117.74      3.87 o
   1   2   6      226.85      201.05      5.81 o
   2   2   6     1263.03     1129.34     37.46 o
   3   2   6      838.80      794.67     21.09 o
   4   2   6      232.16      212.32      7.72 o
   5   2   6       16.13       18.15      3.53 o
   6   2   6       17.86       18.28      5.22 o
   7   2   6       32.70       31.93      3.58 o
  -8   3   6       77.63       65.52      3.94 o
  -7   3   6        0.22        4.90      1.64 o
  -6   3   6       47.20       42.61      4.09 o
  -5   3   6      673.22      602.70     15.37 o
  -4   3   6     2468.99     2607.68     49.56 o
  -3   3   6      305.66      244.64      8.73 o
  -2   3   6       15.05       24.74      2.61 o
  -1   3   6      156.24      181.38      6.17 o
   0   3   6     4017.12     4183.07     32.75 o
   1   3   6     1030.22      962.10     18.90 o
   2   3   6      630.54      613.72     35.73 o
   3   3   6      182.07      199.39     10.59 o
   4   3   6      155.86      376.74     19.92 o
   5   3   6      530.44      455.50     16.79 o
   6   3   6      273.06      265.03     31.57 o
   7   3   6      204.57      185.93     11.06 o
  -8   4   6      175.95      128.88      8.00 o
  -7   4   6       95.91      103.99      6.80 o
  -6   4   6       12.30       17.90      2.90 o
  -5   4   6      103.47       97.47      7.02 o
  -4   4   6      323.57      464.34     10.71 o
  -3   4   6     2164.48     2112.67     32.56 o
  -2   4   6      278.12      269.47      9.01 o
  -1   4   6      228.16      164.99      5.71 o
   0   4   6      118.37      135.65      6.23 o
   1   4   6      143.19      135.47      6.19 o
   2   4   6      774.57      691.13     31.01 o
   3   4   6     1724.16     1653.73     57.19 o
   4   4   6     1330.87     1436.86     23.73 o
   5   4   6      389.54      359.59     15.79 o
   6   4   6       37.22       19.54      4.85 o
   7   4   6      228.89      253.02     13.32 o
  -8   5   6       33.76       38.98      2.69 o
  -7   5   6       14.26       21.90      3.20 o
  -6   5   6       68.32       64.34      6.37 o
  -5   5   6      244.46      263.77     11.64 o
  -4   5   6     1105.43     1023.84     29.70 o
  -3   5   6      244.51      279.93      9.89 o
  -2   5   6      278.53      324.57     10.11 o
  -1   5   6        5.61       12.33      2.02 o
   0   5   6     4091.47     4048.64     42.76 o
   1   5   6      221.95      278.51      9.45 o
   2   5   6     3082.24     2922.01    118.85 o
   3   5   6      562.05      508.29     14.42 o
   4   5   6       16.54      190.18     12.74 o
   5   5   6      185.25      138.42      9.72 o
   6   5   6      917.86      884.96     21.16 o
   7   5   6       25.07       20.20      3.94 o
  -7   6   6      338.81      332.45     12.30 o
  -6   6   6       57.05       66.36      5.54 o
  -5   6   6       29.00       32.63      4.63 o
  -4   6   6        9.22     1030.04    126.84 o
  -3   6   6     1333.30     1299.17     25.93 o
  -2   6   6        2.74        2.01      1.39 o
  -1   6   6     2060.86     2112.14     25.84 o
   0   6   6      900.60      965.12     16.98 o
   1   6   6        1.77        5.27      1.56 o
   2   6   6      266.14      242.64     11.40 o
   3   6   6     1107.72     1028.34     19.10 o
   4   6   6      164.62      171.73      7.57 o
   5   6   6        8.94       15.29      3.80 o
   6   6   6       27.43       36.58      3.98 o
   7   6   6      181.76      205.29      8.93 o
  -7   7   6        3.17        6.13      1.40 o
  -6   7   6       63.67       74.50      6.60 o
  -5   7   6        6.47        7.21      2.43 o
  -4   7   6      176.66      468.48     38.40 o
  -3   7   6      223.75      166.85      6.35 o
  -2   7   6       66.93       52.85      5.19 o
  -1   7   6        1.62        4.51      2.18 o
   0   7   6     3652.05     3798.14     35.60 o
   1   7   6      628.66      601.16     15.63 o
   2   7   6     6491.84     6098.61    104.87 o
   3   7   6      729.31      684.00     21.68 o
   4   7   6       56.61      157.41      9.69 o
   5   7   6       13.64       27.76      6.52 o
   6   7   6       43.37       44.86      4.05 o
   7   7   6      147.28      113.90      8.38 o
  -7   8   6      170.60      147.76     16.00 o
  -6   8   6      207.31      161.66      9.14 o
  -5   8   6      414.21      445.62     10.74 o
  -4   8   6      283.29      268.59      9.09 o
  -3   8   6      409.56      398.96     12.22 o
  -2   8   6      536.89      465.72     10.06 o
  -1   8   6      789.44      783.83     24.97 o
   0   8   6      704.19      683.32     15.84 o
   1   8   6       13.82       24.91      2.70 o
   2   8   6      218.10      244.57      9.14 o
   3   8   6      130.53      151.19     11.18 o
   4   8   6      551.46      567.53     15.94 o
   5   8   6        6.17        3.67      2.35 o
   6   8   6       11.47       21.85      2.54 o
  -7   9   6      146.51      129.22      4.94 o
  -6   9   6       23.66       22.09      2.18 o
  -5   9   6       63.63       67.62      4.12 o
  -4   9   6      516.74      603.58     22.13 o
  -3   9   6      794.82      788.20     25.76 o
  -2   9   6        8.47        9.66      1.43 o
  -1   9   6      358.29      364.65     12.25 o
   0   9   6      298.89      330.67      8.16 o
   1   9   6     1175.53     1141.03     18.35 o
   2   9   6      191.44      168.34      7.15 o
   3   9   6        0.55        0.77      1.56 o
   4   9   6       10.83       42.09      5.30 o
   5   9   6       39.66       41.90      4.45 o
   6   9   6       16.24       17.82      2.29 o
  -6  10   6       86.56      104.85      4.65 o
  -5  10   6       73.03       93.20      4.51 o
  -4  10   6      189.17      352.26     17.65 o
  -3  10   6      168.53      143.93      7.53 o
  -2  10   6     1094.10     1090.43     45.65 o
  -1  10   6       39.06       30.01      2.75 o
   0  10   6       51.93       56.85      3.55 o
   1  10   6      480.83      426.22     20.03 o
   2  10   6      533.21      567.38     15.74 o
   3  10   6       60.39       85.84      6.63 o
   4  10   6      386.07      384.30     12.04 o
   5  10   6       77.51       73.64      5.51 o
   6  10   6        0.57        6.13      1.85 o
  -6  11   6        0.54        0.87      0.65 o
  -5  11   6     1853.98     1916.32     61.48 o
  -4  11   6       66.32      152.99     11.53 o
  -3  11   6      579.15      612.58     25.49 o
  -2  11   6       77.63       75.70      5.48 o
  -1  11   6       61.53       59.78      4.84 o
   0  11   6       37.73       43.28      4.65 o
   1  11   6      373.82      382.28     11.41 o
   2  11   6        2.45        2.35      1.55 o
   3  11   6      164.09      160.35      6.81 o
   4  11   6        5.20      168.12     10.62 o
   5  11   6      329.56      352.19     11.48 o
  -6  12   6      233.50      192.25     10.48 o
  -5  12   6      101.75      104.52      5.49 o
  -4  12   6       57.46       47.57      4.16 o
  -3  12   6       14.82       19.18      2.67 o
  -2  12   6      772.38      789.69     29.59 o
  -1  12   6        2.23        2.47      1.85 o
   0  12   6       12.96       19.01      3.40 o
   1  12   6       54.46       38.69      3.42 o
   2  12   6      134.24      155.17      6.94 o
   3  12   6      426.58      383.10     10.29 o
   4  12   6      482.59      532.36     21.39 o
   5  12   6        2.19        7.57      5.66 o
  -5  13   6      284.99      277.51     24.82 o
  -4  13   6       93.65      147.83      7.69 o
  -3  13   6      345.06      357.43     16.47 o
  -2  13   6      211.57      211.71     12.65 o
  -1  13   6      658.82      685.76     53.13 o
   0  13   6        6.11        3.88      1.81 o
   1  13   6     1026.98     1030.84     36.01 o
   2  13   6       17.67       28.11      2.85 o
   3  13   6        4.36        8.32      2.20 o
   4  13   6      178.97      297.55     72.05 o
  -4  14   6       85.47      101.18      8.37 o
  -3  14   6      488.80      527.48     58.10 o
  -2  14   6      735.55      754.25     59.48 o
  -1  14   6      407.30      456.59     40.87 o
   0  14   6      142.25      144.64      8.26 o
   1  14   6       47.18       40.48      4.18 o
   2  14   6      252.19      285.85     13.02 o
   3  14   6       24.48       32.54      3.08 o
   4  14   6      232.57      273.88     10.65 o
  -3  15   6       27.54       20.94      5.83 o
  -2  15   6       92.35       94.43      8.96 o
  -1  15   6        8.29        2.13      1.49 o
   0  15   6      242.79      232.55      9.15 o
   1  15   6      118.45      113.95      8.70 o
   2  15   6       59.00       52.67      6.06 o
   3  15   6        2.34        3.20      1.57 o
  -2  16   6      105.90      108.50      6.72 o
  -1  16   6      228.47      229.79     14.73 o
   0  16   6      179.30      162.51      5.02 o
   1  16   6       58.67       49.57      6.83 o
   2  16   6       38.67       56.69      5.57 o
  -7   0   7      402.26      379.89     22.36 o
  -5   0   7      553.69      479.54     31.71 o
  -3   0   7      226.80      275.01     20.41 o
  -1   0   7      639.06      636.91     16.03 o
   1   0   7      213.16      293.53     10.97 o
   3   0   7     1990.29     1862.10     47.18 o
   5   0   7       18.74       13.72      4.42 o
   7   0   7       86.41       93.76      8.78 o
  -8   1   7      185.00      118.87     12.51 o
  -7   1   7       64.57       45.26      3.77 o
  -6   1   7       37.24       44.93      5.25 o
  -5   1   7       73.70       78.36      7.07 o
  -4   1   7     2292.36     2183.90     40.76 o
  -3   1   7       78.01       89.36      8.23 o
  -2   1   7     2669.59     2904.18     30.87 o
  -1   1   7        5.48        8.08      1.64 o
   0   1   7      156.67      218.47      7.03 o
   1   1   7     1416.67     1391.45     16.76 o
   2   1   7     3276.71     3216.30     32.13 o
   3   1   7       57.71       69.57      5.07 o
   4   1   7        0.32       29.22      3.37 o
   5   1   7      166.22      157.98      9.25 o
   6   1   7      103.18      117.97      9.57 o
   7   1   7       86.17       73.56      4.96 o
  -8   2   7     1027.87      729.06     42.10 o
  -7   2   7      206.11      183.88      7.22 o
  -6   2   7      287.37      269.56     15.28 o
  -5   2   7      574.18      496.05     14.87 o
  -4   2   7       43.96      115.96      5.92 o
  -3   2   7      226.37      213.63     24.69 o
  -2   2   7       26.94       19.99      2.71 o
  -1   2   7      198.45      184.47      7.74 o
   0   2   7     1428.33     1476.64     37.89 o
   1   2   7      119.18      171.63      6.94 o
   2   2   7      138.56      139.39      6.81 o
   3   2   7      840.06      736.42     15.52 o
   4   2   7      336.27      491.31     13.22 o
   5   2   7       53.06       51.07      5.91 o
   6   2   7      121.16      105.95     10.75 o
   7   2   7       22.69       26.43      4.80 o
  -8   3   7       48.85       34.84      3.11 o
  -7   3   7        7.68        8.27      1.90 o
  -6   3   7        2.78        4.05      1.76 o
  -5   3   7      203.34      193.12      9.50 o
  -4   3   7     1555.56     1542.53     21.16 o
  -3   3   7      889.67      827.30     29.62 o
  -2   3   7      156.48      186.92      8.42 o
  -1   3   7        4.87       10.81      3.25 o
   0   3   7      797.79      863.25     39.03 o
   1   3   7     3688.67     3371.51    101.64 o
   2   3   7     1994.37     1824.76     46.76 o
   3   3   7      454.55      449.72     10.73 o
   4   3   7        0.22      135.31     13.47 o
   5   3   7      862.38      795.41     21.97 o
   6   3   7      334.49      284.03     30.77 o
   7   3   7      513.72      404.50     49.18 o
  -7   4   7      271.86      262.95      8.39 o
  -6   4   7      118.52      127.90      7.24 o
  -5   4   7      896.38      828.22     19.79 o
  -4   4   7      617.16      922.95     47.56 o
  -3   4   7      707.93      729.51     33.98 o
  -2   4   7     1900.88     1919.39     33.12 o
  -1   4   7       36.60       52.33      4.25 o
   0   4   7      656.35      563.98     17.83 o
   1   4   7       11.07       21.85      3.60 o
   2   4   7      188.62      185.75     10.67 o
   3   4   7        8.46        7.85      1.66 o
   4   4   7     2115.35     1936.96     30.78 o
   5   4   7       24.97       27.85      4.72 o
   6   4   7       84.14       62.96     10.50 o
   7   4   7       96.28       68.63      6.11 o
  -7   5   7      223.31      222.76      8.87 o
  -6   5   7        1.49       11.14      2.63 o
  -5   5   7     1304.09     1269.97     24.50 o
  -4   5   7      828.50      919.78     16.37 o
  -3   5   7     4218.36     4209.03     58.79 o
  -2   5   7        1.32       12.62      2.47 o
  -1   5   7       21.75       19.30      2.79 o
   0   5   7       26.36       32.24      4.74 o
   1   5   7      340.68      281.43     22.81 o
   2   5   7       77.91       61.74      6.35 o
   3   5   7       94.99       83.11      6.41 o
   4   5   7      265.88      636.69     36.70 o
   5   5   7       21.64       22.13      3.94 o
   6   5   7      168.11      170.30      8.61 o
   7   5   7      255.27      293.71     11.89 o
  -7   6   7        9.30        8.36      1.55 o
  -6   6   7      766.98      723.13     22.09 o
  -5   6   7       60.49       69.66      4.58 o
  -4   6   7        0.78       45.01      4.34 o
  -3   6   7        7.33        5.28      1.05 o
  -2   6   7     2104.11     2121.89     44.58 o
  -1   6   7       27.45       21.70      2.77 o
   0   6   7      451.16      452.88     17.52 o
   1   6   7      176.42      225.49     12.27 o
   2   6   7       64.59       66.49      4.18 o
   3   6   7     2826.95     2746.85     32.39 o
   4   6   7      941.87      996.61     21.51 o
   5   6   7      702.08      677.77     19.87 o
   6   6   7      220.37      235.95      9.80 o
   7   6   7       80.34       70.94      5.16 o
  -7   7   7       33.67       31.69      2.45 o
  -6   7   7        1.03        0.17      1.50 o
  -5   7   7      378.90      384.79     11.22 o
  -4   7   7      589.88      557.30     11.07 o
  -3   7   7      768.65      716.72     14.80 o
  -2   7   7      590.82      523.91     13.25 o
  -1   7   7      261.94      267.01      6.94 o
   0   7   7      225.76      227.54      8.30 o
   1   7   7     2443.42     2335.67     54.28 o
   2   7   7     1958.41     1980.98     64.01 o
   3   7   7      876.91      817.68     26.43 o
   4   7   7       55.72      162.25      7.92 o
   5   7   7      397.56      409.65     21.59 o
   6   7   7       33.23       12.30      3.12 o
  -7   8   7       41.69       35.67      2.60 o
  -6   8   7       20.51       15.84      2.30 o
  -5   8   7       13.54       10.85      1.69 o
  -4   8   7       55.74      212.95      8.99 o
  -3   8   7       64.68       58.39      3.69 o
  -2   8   7     1110.66     1180.22     23.27 o
  -1   8   7      894.86      879.68     18.02 o
   0   8   7     4519.81     4489.64    106.89 o
   1   8   7       15.57       11.95      1.71 o
   2   8   7      207.17      236.59     13.33 o
   3   8   7       36.81       45.32      6.21 o
   4   8   7      709.65      767.12     18.14 o
   5   8   7       65.03       48.77      4.77 o
   6   8   7       52.97       44.33      3.39 o
  -6   9   7       55.66       34.78      3.32 o
  -5   9   7      213.82      195.18      6.49 o
  -4   9   7      219.97      234.59      8.03 o
  -3   9   7      218.61      202.10      7.35 o
  -2   9   7     1102.00     1057.89     34.10 o
  -1   9   7      290.33      254.18      6.96 o
   0   9   7     1900.83     1918.36     75.90 o
   1   9   7       30.40       34.93      5.47 o
   2   9   7     1631.49     1597.28     29.61 o
   3   9   7        8.18        4.13      2.43 o
   4   9   7       65.73      181.57     14.38 o
   5   9   7       93.98       93.06      7.35 o
   6   9   7      351.74      313.13     13.86 o
  -6  10   7      397.91      331.42     10.98 o
  -5  10   7        8.47       16.56      2.26 o
  -4  10   7        3.08      113.99     11.84 o
  -3  10   7        8.61        7.89      1.89 o
  -2  10   7      103.05       93.53      6.26 o
  -1  10   7      567.47      545.89     15.74 o
   0  10   7      139.96      132.40      6.69 o
   1  10   7       83.84       57.61      5.89 o
   2  10   7      233.17      204.77     10.68 o
   3  10   7      202.23      235.15      9.79 o
   4  10   7       14.97       48.68      7.67 o
   5  10   7      348.75      338.84     11.13 o
  -6  11   7      130.09       92.18      5.13 o
  -5  11   7      173.83      180.87      6.10 o
  -4  11   7      994.96     1084.05     29.10 o
  -3  11   7        6.19       11.90      2.26 o
  -2  11   7      342.17      366.13     17.38 o
  -1  11   7      507.04      474.81     14.77 o
   0  11   7      755.99      714.61     36.84 o
   1  11   7       54.20       45.21      4.28 o
   2  11   7      722.27      697.24     20.29 o
   3  11   7       88.66       96.78      5.51 o
   4  11   7       34.38       40.84      6.41 o
   5  11   7        8.44        6.91      4.25 o
  -5  12   7      371.08      358.79     31.11 o
  -4  12   7        3.56      128.13     22.65 o
  -3  12   7       85.87       78.07      5.19 o
  -2  12   7        0.03        3.43      1.65 o
  -1  12   7      666.37      736.89     40.84 o
   0  12   7       13.24       12.49      2.42 o
   1  12   7      299.95      279.25     15.42 o
   2  12   7        0.38        2.03      1.37 o
   3  12   7      535.22      575.28     12.64 o
   4  12   7        2.53       14.16     13.95 o
   5  12   7      801.79      801.90     30.30 o
  -4  13   7      354.98      363.37     19.74 o
  -3  13   7      302.02      327.38     15.95 o
  -2  13   7      156.65      188.63     17.87 o
  -1  13   7        5.27        5.21      1.96 o
   0  13   7      468.34      482.02     21.79 o
   1  13   7        6.35        8.16      1.90 o
   2  13   7      283.32      310.87     13.58 o
   3  13   7       98.98      161.15      9.25 o
   4  13   7      104.73      110.21      7.41 o
  -4  14   7       88.05      115.51     19.13 o
  -3  14   7       61.63       63.28      7.88 o
  -2  14   7       18.96       29.43      3.47 o
  -1  14   7      314.85      357.99     32.78 o
   0  14   7        7.77        7.70      2.01 o
   1  14   7       10.39       11.93      1.98 o
   2  14   7       49.33       51.31      3.96 o
   3  14   7      272.42      351.27      9.72 o
  -3  15   7       95.46       90.93      4.90 o
  -2  15   7       75.24       78.86      5.60 o
  -1  15   7        3.97        3.68      1.50 o
   0  15   7      246.88      265.18     10.34 o
   1  15   7       55.08       74.04      4.45 o
   2  15   7      101.57       80.37      7.09 o
  -1  16   7      416.81      339.72     18.03 o
   0  16   7      182.15      185.18      8.09 o
   1  16   7       28.20       18.62      3.07 o
  -6   0   8      580.27      560.91     16.63 o
  -4   0   8      123.88      147.06      7.42 o
  -2   0   8      144.03      156.39     14.40 o
   0   0   8     1110.39     1013.99     41.68 o
   2   0   8      412.63      310.85     18.39 o
   4   0   8       44.70       49.66      9.00 o
   6   0   8      426.22      416.90     19.47 o
  -7   1   8      628.57      521.99     11.54 o
  -6   1   8      138.59      135.93      6.60 o
  -5   1   8       51.44       53.36      4.39 o
  -4   1   8      193.10      201.97      7.00 o
  -3   1   8      664.75      655.44     11.65 o
  -2   1   8       20.87       42.00      5.30 o
  -1   1   8      481.53      487.69     20.83 o
   0   1   8      343.85      378.45     11.14 o
   1   1   8     2094.19     1964.75     24.93 o
   2   1   8      463.98      486.66     13.14 o
   3   1   8      126.99      151.32      5.58 o
   4   1   8       53.75      106.01     20.54 o
   5   1   8       89.31       71.88      6.21 o
   6   1   8        7.86        3.18      3.77 o
   7   1   8      333.45      297.62     30.78 o
  -7   2   8       18.15       19.70      2.01 o
  -6   2   8      479.22      454.37     11.81 o
  -5   2   8        6.27        5.69      1.47 o
  -4   2   8      851.37      935.86     13.66 o
  -3   2   8       78.64       76.25      3.58 o
  -2   2   8       57.68       55.68      6.21 o
  -1   2   8      654.10      668.33     15.84 o
   0   2   8     1901.79     1943.59     32.56 o
   1   2   8       18.15       23.28      3.59 o
   2   2   8      135.55      134.03      5.69 o
   3   2   8      744.58      736.14     13.23 o
   4   2   8      304.31      339.33     15.93 o
   5   2   8       46.92       44.92      5.46 o
   6   2   8      365.93      321.82     31.73 o
   7   2   8       31.73       18.39      6.60 o
  -7   3   8      502.67      393.00     23.89 o
  -6   3   8      240.53      222.57      8.06 o
  -5   3   8      227.81      246.64      9.51 o
  -4   3   8      761.33      728.07     16.50 o
  -3   3   8      663.55      700.74     11.59 o
  -2   3   8     1946.68     2003.18     42.02 o
  -1   3   8      142.31      157.29      9.78 o
   0   3   8     1336.53     1328.08     28.02 o
   1   3   8      238.79      219.10     11.42 o
   2   3   8     3801.19     3503.86     30.71 o
   3   3   8      422.08      412.61     10.87 o
   4   3   8      113.64      196.92     12.08 o
   5   3   8       18.57       27.74      3.61 o
   6   3   8      366.86      346.92     17.77 o
   7   3   8      704.57      612.96     17.78 o
  -7   4   8      515.42      494.13     12.50 o
  -6   4   8      604.69      573.44     13.87 o
  -5   4   8      869.62      863.33     17.65 o
  -4   4   8        8.11      607.16     46.31 o
  -3   4   8      141.67      127.28      4.97 o
  -2   4   8       22.65       29.77      2.59 o
  -1   4   8      192.54      179.34     10.93 o
   0   4   8      277.33      293.23     13.75 o
   1   4   8       57.71       62.10      6.34 o
   2   4   8      132.24      167.37      6.40 o
   3   4   8       11.61       17.26      2.63 o
   4   4   8       50.78      184.05     12.72 o
   5   4   8      538.45      488.25     17.37 o
   6   4   8      102.20       93.65      5.75 o
  -7   5   8       12.06        7.45      1.38 o
  -6   5   8        8.29        9.03      1.72 o
  -5   5   8        0.67        2.66      1.75 o
  -4   5   8     2182.06     2226.81     36.28 o
  -3   5   8       37.62       25.36      2.23 o
  -2   5   8     1924.18     1797.73     39.00 o
  -1   5   8        1.55        3.75      1.91 o
   0   5   8       19.87       33.58      5.08 o
   1   5   8     2610.98     2575.17     69.58 o
   2   5   8      506.43      473.92     11.89 o
   3   5   8      480.99      473.01     19.41 o
   4   5   8      134.62      143.91      7.07 o
   5   5   8        0.07        4.15      3.06 o
   6   5   8      372.48      420.18     19.35 o
  -7   6   8      234.05      209.85     15.33 o
  -6   6   8       39.64       38.97      3.15 o
  -5   6   8      458.28      488.58     12.79 o
  -4   6   8      145.99      413.50     24.85 o
  -3   6   8       11.14       15.18      2.01 o
  -2   6   8       59.67       59.53      3.31 o
  -1   6   8      375.06      374.22     15.73 o
   0   6   8      361.37      419.84     11.56 o
   1   6   8      262.40      240.89      8.32 o
   2   6   8       62.96       43.48      3.60 o
   3   6   8      902.05      945.84     22.46 o
   4   6   8       51.37      119.78      8.31 o
   5   6   8      994.56      989.42     27.33 o
   6   6   8       39.66       29.48      2.95 o
  -7   7   8       76.97       65.87      4.63 o
  -6   7   8        7.61        9.27      1.83 o
  -5   7   8        0.49        2.95      1.56 o
  -4   7   8      591.79      634.76     12.21 o
  -3   7   8      230.18      207.10      7.37 o
  -2   7   8      942.18      931.24     25.82 o
  -1   7   8       59.72       57.53      3.54 o
   0   7   8      970.17      983.94     22.97 o
   1   7   8      323.16      315.31      8.76 o
   2   7   8       53.97       55.45      5.30 o
   3   7   8      167.28      189.09     11.70 o
   4   7   8      250.81      250.64      8.72 o
   5   7   8      211.58      228.36     14.77 o
   6   7   8      943.17      844.51     33.85 o
  -6   8   8      209.21      183.36      8.65 o
  -5   8   8      376.97      382.36     11.26 o
  -4   8   8      156.75      313.98     25.83 o
  -3   8   8       66.77       70.89      4.34 o
  -2   8   8      401.03      409.17     12.85 o
  -1   8   8      742.86      778.77     21.80 o
   0   8   8      464.05      505.65     14.36 o
   1   8   8       91.83       75.22      6.24 o
   2   8   8       84.21       65.20      7.20 o
   3   8   8      744.57      780.97     26.25 o
   4   8   8       95.71      206.47     12.68 o
   5   8   8       18.85       15.98      2.82 o
   6   8   8       63.83       55.53      9.30 o
  -6   9   8        0.11       -0.30      0.99 o
  -5   9   8        4.37        2.00      1.56 o
  -4   9   8      660.30      660.40     23.07 o
  -3   9   8     1383.16     1407.42     35.79 o
  -2   9   8      452.75      494.97     20.46 o
  -1   9   8      205.22      204.64      7.86 o
   0   9   8      244.13      255.50     10.30 o
   1   9   8     1120.14     1109.08     40.68 o
   2   9   8      295.98      314.49     13.08 o
   3   9   8      301.77      319.37     14.19 o
   4   9   8       44.36       44.47      6.14 o
   5   9   8      280.56      281.47      9.83 o
  -6  10   8      244.09      206.54     10.06 o
  -5  10   8      139.21      125.43      5.93 o
  -4  10   8      103.68      120.04      6.32 o
  -3  10   8      105.04      114.00      5.56 o
  -2  10   8      660.54      704.97     33.35 o
  -1  10   8        8.06        8.06      1.90 o
   0  10   8      443.06      464.82     12.33 o
   1  10   8        3.06        8.35      2.66 o
   2  10   8       58.43       74.68      5.76 o
   3  10   8       10.10       16.10      2.94 o
   4  10   8      425.35      446.88     13.10 o
   5  10   8       64.24       57.08      8.12 o
  -5  11   8       35.15       30.29      2.41 o
  -4  11   8       49.63       48.01      3.62 o
  -3  11   8      578.75      616.00     21.79 o
  -2  11   8        3.99        8.31      2.19 o
  -1  11   8      214.45      184.55      7.54 o
   0  11   8        3.73        5.29      1.69 o
   1  11   8      773.49      759.84     30.92 o
   2  11   8        5.98        5.28      1.77 o
   3  11   8      536.09      542.25     28.15 o
   4  11   8        3.80      129.77    125.03 o
   5  11   8      136.99      143.12      7.73 o
  -5  12   8       11.37        8.25      1.56 o
  -4  12   8       41.66       47.52      3.63 o
  -3  12   8       14.50       22.38      3.17 o
  -2  12   8      899.96      958.24     42.81 o
  -1  12   8       13.41        9.24      1.67 o
   0  12   8      442.98      455.74     21.16 o
   1  12   8      231.62      196.38      9.73 o
   2  12   8       12.67        8.25      1.73 o
   3  12   8        0.19       -0.25      1.59 o
   4  12   8      395.40      431.32     14.87 o
  -4  13   8       21.29       37.18      3.20 o
  -3  13   8      553.62      562.29     48.94 o
  -2  13   8       32.83       48.40      4.88 o
  -1  13   8       16.67       19.01      3.11 o
   0  13   8       31.24       28.23      2.98 o
   1  13   8      309.84      352.89     17.66 o
   2  13   8       39.51       34.34      5.02 o
   3  13   8     1069.31     1016.68     67.43 o
  -3  14   8      166.16      159.12      6.95 o
  -2  14   8      208.11      243.83     22.44 o
  -1  14   8       16.26       33.72      3.34 o
   0  14   8      639.12      650.40     36.80 o
   1  14   8        3.82        7.19      2.58 o
   2  14   8       73.80       64.05      4.15 o
  -2  15   8      215.02      204.06     15.09 o
  -1  15   8        0.99        1.33      1.06 o
   0  15   8       32.95       22.20      2.38 o
   1  15   8       11.70       12.51      2.86 o
  -7   0   9        6.18        9.53      2.11 o
  -5   0   9      352.81      356.78     11.68 o
  -3   0   9       73.41       81.04      5.35 o
  -1   0   9       46.97       49.90      6.10 o
   1   0   9      651.59      647.75     21.52 o
   3   0   9      249.21      225.61     13.55 o
   5   0   9      370.49      333.65     19.43 o
  -7   1   9       67.97       59.65      4.71 o
  -6   1   9      138.82      111.53      5.41 o
  -5   1   9       11.28        8.13      1.93 o
  -4   1   9      313.48      329.45      8.53 o
  -3   1   9      175.93      175.24      5.24 o
  -2   1   9      329.97      323.53      6.90 o
  -1   1   9      272.64      271.25      8.25 o
   0   1   9        2.44        1.72      1.41 o
   1   1   9      121.21      108.60      4.62 o
   2   1   9      851.01      826.08     14.67 o
   3   1   9      341.86      318.30     10.37 o
   4   1   9       62.19       44.18      9.02 o
   5   1   9       32.08       27.47      3.69 o
   6   1   9      391.49      355.80     12.24 o
  -7   2   9       20.88       19.53      1.96 o
  -6   2   9        5.71        9.16      1.79 o
  -5   2   9      160.62      165.66      6.77 o
  -4   2   9      270.65      341.59      8.75 o
  -3   2   9        1.88        3.35      1.14 o
  -2   2   9      177.80      169.42      5.54 o
  -1   2   9      135.95      154.46      5.61 o
   0   2   9      452.46      433.16     10.26 o
   1   2   9      449.87      482.04      9.29 o
   2   2   9        3.95        2.41      1.02 o
   3   2   9       74.33       58.74      4.45 o
   4   2   9       16.91       32.28      5.23 o
   5   2   9      301.55      277.28     13.74 o
   6   2   9        5.13        3.60      1.79 o
  -7   3   9      220.62      178.61     19.72 o
  -6   3   9      575.34      516.85     13.06 o
  -5   3   9       85.41       78.56      4.68 o
  -4   3   9      621.65      657.79     13.97 o
  -3   3   9      701.93      689.73     14.62 o
  -2   3   9     1360.42     1492.77     30.18 o
  -1   3   9     1023.33      994.11     12.47 o
   0   3   9      167.19      158.46      4.98 o
   1   3   9      186.32      178.00      6.12 o
   2   3   9      477.60      462.64     10.80 o
   3   3   9     1600.05     1551.43     31.39 o
   4   3   9      387.49      374.57     16.10 o
   5   3   9       66.26       48.94      5.33 o
   6   3   9      366.44      329.50     17.03 o
  -7   4   9      128.35       83.96      7.85 o
  -6   4   9      974.65      872.34     21.16 o
  -5   4   9      141.37      139.34      6.15 o
  -4   4   9      768.97      799.32     17.23 o
  -3   4   9      147.57      166.95      6.62 o
  -2   4   9       27.31       30.18      2.81 o
  -1   4   9     1734.09     1813.76     22.36 o
   0   4   9      352.55      359.81      6.86 o
   1   4   9       76.55      102.68      5.28 o
   2   4   9      366.03      330.54     11.55 o
   3   4   9      471.84      422.58     12.73 o
   4   4   9      221.52      236.14     10.01 o
   5   4   9      167.32      143.62      8.78 o
   6   4   9      594.00      495.95     37.21 o
  -7   5   9      570.51      465.89     16.28 o
  -6   5   9        0.43        1.09      0.93 o
  -5   5   9      124.60      115.92      6.07 o
  -4   5   9       18.19       55.38      4.74 o
  -3   5   9     1478.03     1442.22     26.42 o
  -2   5   9      130.02      143.61      6.17 o
  -1   5   9       10.14       10.91      1.23 o
   0   5   9      369.26      348.33      7.15 o
   1   5   9     4207.24     4245.17     56.30 o
   2   5   9     1337.36     1327.68     63.86 o
   3   5   9     1208.29     1201.82     25.60 o
   4   5   9        4.41       47.62      4.81 o
   5   5   9        0.88        1.98      1.60 o
   6   5   9       99.27       73.69     13.95 o
  -6   6   9       97.78      113.32      5.30 o
  -5   6   9       12.50       11.87      2.27 o
  -4   6   9      453.57      466.23     11.44 o
  -3   6   9       74.01       74.11      5.42 o
  -2   6   9      251.63      236.75      7.77 o
  -1   6   9       10.19        9.40      1.62 o
   0   6   9     1340.89     1265.47     28.84 o
   1   6   9      954.57     1026.89     32.59 o
   2   6   9      659.78      723.90     47.60 o
   3   6   9      411.79      437.20     18.39 o
   4   6   9     1101.07     1172.35     18.57 o
   5   6   9       32.94       28.52      5.07 o
   6   6   9      537.16      462.11     13.17 o
  -6   7   9      157.31      133.07      4.48 o
  -5   7   9        2.28        3.82      1.29 o
  -4   7   9       23.14       74.64      7.10 o
  -3   7   9      187.28      185.56      7.31 o
  -2   7   9       80.61       59.53      3.97 o
  -1   7   9      310.77      318.66      8.97 o
   0   7   9     2273.37     2253.17     42.00 o
   1   7   9      191.11      198.33      8.72 o
   2   7   9      478.23      524.09     26.58 o
   3   7   9      486.60      529.69     19.17 o
   4   7   9        2.09       45.77      3.74 o
   5   7   9       14.20       17.61      2.59 o
  -6   8   9      475.17      369.41     31.11 o
  -5   8   9       78.27       82.94      4.47 o
  -4   8   9      520.37      564.46     19.09 o
  -3   8   9      194.74      205.46      7.57 o
  -2   8   9     1684.19     1711.44     45.57 o
  -1   8   9       23.14       25.23      2.58 o
   0   8   9       49.51       59.97      5.00 o
   1   8   9       10.24       15.72      4.06 o
   2   8   9       43.42       38.79      5.28 o
   3   8   9      102.40      123.71     10.34 o
   4   8   9      515.98      567.20     30.45 o
   5   8   9      297.87      247.87     16.93 o
  -6   9   9      126.68       95.18      6.26 o
  -5   9   9       43.27       43.45      6.40 o
  -4   9   9       67.17       70.45      4.11 o
  -3   9   9       21.56       26.95      2.70 o
  -2   9   9      624.37      664.23     20.97 o
  -1   9   9       26.23       25.00      3.00 o
   0   9   9      398.67      398.61     12.45 o
   1   9   9      201.44      204.68     10.05 o
   2   9   9      794.16      881.36     52.14 o
   3   9   9       43.92       37.38      4.81 o
   4   9   9      137.94      184.21      9.18 o
   5   9   9       20.04       19.17      2.73 o
  -5  10   9       19.17       21.09      2.86 o
  -4  10   9       39.49      127.21     10.04 o
  -3  10   9      206.63      194.58      8.07 o
  -2  10   9      306.80      323.05     12.08 o
  -1  10   9      282.36      303.16     11.42 o
   0  10   9       46.18       44.80      3.72 o
   1  10   9       77.31       71.04      5.12 o
   2  10   9       36.31       36.33      3.88 o
   3  10   9        4.86        9.91      1.76 o
   4  10   9        4.18      412.02     24.36 o
  -5  11   9        4.92        4.69      1.69 o
  -4  11   9      502.52      455.23      9.11 o
  -3  11   9      205.42      181.28      6.98 o
  -2  11   9      567.59      620.56     30.52 o
  -1  11   9      252.91      219.80      9.27 o
   0  11   9      109.67      105.10      7.17 o
   1  11   9       31.70       38.69      4.19 o
   2  11   9      536.39      570.51     13.22 o
   3  11   9       15.35       12.22      2.15 o
   4  11   9      500.49      513.99     16.74 o
  -4  12   9        5.83       45.36      4.29 o
  -3  12   9       65.23       65.01      4.34 o
  -2  12   9        3.56        2.64      1.27 o
  -1  12   9     1117.74     1146.73     44.81 o
   0  12   9      141.26      126.29      7.45 o
   1  12   9      481.56      438.34     25.14 o
   2  12   9       11.50       18.00      1.95 o
   3  12   9       10.81        5.55      3.74 o
  -3  13   9      102.88      130.30      8.69 o
  -2  13   9      475.41      492.61     28.48 o
  -1  13   9        2.12        3.66      1.42 o
   0  13   9       57.41       48.49      7.94 o
   1  13   9        4.22        8.27      2.00 o
   2  13   9      174.03      175.11     26.84 o
  -2  14   9       34.59       30.55      4.56 o
  -1  14   9      463.75      483.05     90.20 o
   0  14   9       98.75      100.96     12.38 o
   1  14   9      717.27      854.62     67.69 o
  -6   0  10      220.84      237.54     11.25 o
  -4   0  10      115.54      136.55      7.70 o
  -2   0  10      301.22      314.78      9.49 o
   0   0  10      743.39      720.32     19.81 o
   2   0  10       15.68       14.23      4.23 o
   4   0  10     1442.54     1267.61     34.71 o
   6   0  10     1412.98     1188.55     27.94 o
  -7   1  10      501.49      341.11     54.09 o
  -6   1  10      114.77       99.37      4.62 o
  -5   1  10        0.89        1.30      1.28 o
  -4   1  10       74.48       76.03      4.05 o
  -3   1  10      452.26      489.63      9.83 o
  -2   1  10      151.03      152.63      5.24 o
  -1   1  10     1656.67     1665.87     16.76 o
   0   1  10       65.37       67.91      3.56 o
   1   1  10     1067.79      888.21     14.49 o
   2   1  10      651.61      534.37     13.75 o
   3   1  10     1124.04     1064.56     20.68 o
   4   1  10      342.75      327.47     12.42 o
   5   1  10       27.92       33.16      3.96 o
   6   1  10       33.32       30.05      3.12 o
  -7   2  10       79.84       50.38      5.16 o
  -6   2  10       15.03       21.52      2.47 o
  -5   2  10      226.63      218.75      7.18 o
  -4   2  10      105.14      123.53      5.07 o
  -3   2  10      462.27      503.26     10.70 o
  -2   2  10      323.46      347.94      8.33 o
  -1   2  10       45.72       40.81      2.89 o
   0   2  10      564.61      647.50     12.66 o
   1   2  10     1781.57     1647.16     21.52 o
   2   2  10        9.15       10.73      2.09 o
   3   2  10        1.09        5.13      2.58 o
   4   2  10        7.67      147.15     70.29 o
   5   2  10      115.01       96.61      6.78 o
   6   2  10      427.98      347.95     10.05 o
  -6   3  10       53.09       56.87      3.88 o
  -5   3  10       49.31       64.02      3.83 o
  -4   3  10       13.89       90.42      5.56 o
  -3   3  10      658.17      751.92     14.13 o
  -2   3  10     1524.42     1539.08     24.87 o
  -1   3  10       16.94       26.89      2.72 o
   0   3  10     1316.51     1320.93     16.83 o
   1   3  10      708.23      659.66     14.82 o
   2   3  10      199.62      222.41      9.75 o
   3   3  10       59.12       65.63      5.07 o
   4   3  10      314.76      330.20     13.10 o
   5   3  10      468.83      463.87     17.48 o
   6   3  10       16.43       20.68      2.28 o
  -6   4  10      204.48      198.30      6.76 o
  -5   4  10      204.00      199.74      6.64 o
  -4   4  10       44.69       93.89      4.81 o
  -3   4  10       98.96      111.14      5.89 o
  -2   4  10      395.71      438.81     12.09 o
  -1   4  10     1646.86     1649.98     24.20 o
   0   4  10     1169.68     1171.55     18.66 o
   1   4  10      256.77      229.32     10.14 o
   2   4  10       48.69       40.09      4.67 o
   3   4  10       73.45       67.67      5.04 o
   4   4  10       13.15       32.39      3.77 o
   5   4  10      124.63      116.79      6.76 o
  -6   5  10      463.97      379.20     21.42 o
  -5   5  10      111.96      111.66      4.85 o
  -4   5  10      276.21      278.49      9.46 o
  -3   5  10        8.06       24.38      3.85 o
  -2   5  10      882.18      875.56     16.72 o
  -1   5  10     1595.40     1749.28     34.20 o
   0   5  10      497.94      482.17     11.55 o
   1   5  10      293.45      326.55     13.49 o
   2   5  10     1596.75     1589.02     71.05 o
   3   5  10        3.60        4.18      2.62 o
   4   5  10      740.36      785.39     15.89 o
   5   5  10       53.09       40.44      5.98 o
  -6   6  10      216.41      154.57      5.14 o
  -5   6  10      156.95      160.92      5.49 o
  -4   6  10        0.52      274.95     25.45 o
  -3   6  10       28.87       30.25      3.47 o
  -2   6  10       43.95       41.65      3.54 o
  -1   6  10      162.65      176.68      6.21 o
   0   6  10      508.22      546.23     11.17 o
   1   6  10      865.13      867.35     21.72 o
   2   6  10      154.76      152.00     15.56 o
   3   6  10      196.90      198.86     11.85 o
   4   6  10       72.51       98.71      5.49 o
   5   6  10      240.48      207.99     13.94 o
  -6   7  10      187.94      148.59     16.45 o
  -5   7  10       28.26       28.37      2.42 o
  -4   7  10      268.22      276.65      9.94 o
  -3   7  10      158.03      135.55      6.74 o
  -2   7  10      189.81      206.54      7.65 o
  -1   7  10      304.20      346.74     10.17 o
   0   7  10      237.29      254.27      9.90 o
   1   7  10       11.15       12.05      2.81 o
   2   7  10     1738.56     1854.86    107.47 o
   3   7  10      168.03      206.74     15.75 o
   4   7  10      974.38     1034.29     23.53 o
   5   7  10        2.08        0.71      2.18 o
  -5   8  10       19.69       17.82      1.80 o
  -4   8  10      117.01      200.69     17.18 o
  -3   8  10      123.14      147.88      5.90 o
  -2   8  10     1183.32     1265.60     31.76 o
  -1   8  10       40.23       51.27      3.52 o
   0   8  10      145.75      146.18      6.51 o
   1   8  10      989.80     1054.01     24.12 o
   2   8  10      229.65      239.58     16.77 o
   3   8  10       38.01       44.27      4.92 o
   4   8  10       49.87       84.60     48.19 o
  -5   9  10       39.09       36.61      2.86 o
  -4   9  10      306.40      319.82     17.95 o
  -3   9  10       84.66       77.17      3.99 o
  -2   9  10      189.35      196.62      7.66 o
  -1   9  10      430.56      466.30     17.39 o
   0   9  10      102.63      105.92      5.98 o
   1   9  10       16.54       18.90      2.82 o
   2   9  10      317.86      336.61     15.67 o
   3   9  10      916.56      935.80     67.34 o
   4   9  10       10.90      357.00     22.71 o
  -5  10  10      450.29      312.88     10.98 o
  -4  10  10      644.55      633.82     16.73 o
  -3  10  10        5.76        7.91      1.69 o
  -2  10  10       39.13       48.20      4.48 o
  -1  10  10      299.61      344.31     15.95 o
   0  10  10      708.40      646.63     26.26 o
   1  10  10       82.58       95.94      6.49 o
   2  10  10      449.57      441.88     24.96 o
   3  10  10        0.06       -0.14      1.11 o
   4  10  10      208.37      310.23    130.06 o
  -4  11  10        5.54       70.63     18.17 o
  -3  11  10     1419.60     1352.92     53.32 o
  -2  11  10       30.23       32.75      2.87 o
  -1  11  10      494.89      498.91     20.49 o
   0  11  10       27.91       37.17      3.20 o
   1  11  10       27.98       38.07      4.43 o
   2  11  10       14.73       14.46      2.27 o
   3  11  10     1332.44     1417.72     20.24 o
  -3  12  10        2.10        3.83      0.99 o
  -2  12  10       50.23       49.99      2.92 o
  -1  12  10       20.53       24.90      2.48 o
   0  12  10      389.99      417.58     46.70 o
   1  12  10        1.91        0.62      1.01 o
   2  12  10      296.24      344.65     15.55 o
  -2  13  10       48.38       60.80      5.64 o
  -1  13  10      186.98      253.72     13.50 o
   0  13  10       85.52       75.84      7.62 o
   1  13  10       19.14       29.22      4.41 o
  -5   0  11       98.03      105.20      6.25 o
  -3   0  11      138.70      162.73      8.55 o
  -1   0  11      149.27      131.54      6.82 o
   1   0  11      737.92      740.09     22.73 o
   3   0  11       48.82       65.03      7.03 o
   5   0  11      220.00      184.61     12.66 o
  -6   1  11      544.34      484.85     16.75 o
  -5   1  11       33.51       30.78      2.21 o
  -4   1  11       28.30      100.47      4.75 o
  -3   1  11       74.83       67.57      3.56 o
  -2   1  11     1218.13     1321.05     15.18 o
  -1   1  11      324.42      322.95      8.42 o
   0   1  11       31.39       50.95      5.75 o
   1   1  11       12.12       14.48      2.11 o
   2   1  11     2014.79     1762.15     27.43 o
   3   1  11       24.10       27.22      3.77 o
   4   1  11     1157.88     1072.41     21.97 o
   5   1  11        0.68        1.55      3.49 o
  -6   2  11      257.84      179.46     19.22 o
  -5   2  11      127.40      141.69      5.02 o
  -4   2  11      732.29      730.02     11.21 o
  -3   2  11       22.45       33.75      2.75 o
  -2   2  11      294.33      295.68      7.59 o
  -1   2  11      199.54      191.59      7.10 o
   0   2  11      720.24      631.66     13.71 o
   1   2  11      413.91      439.41     11.12 o
   2   2  11      350.43      327.70     10.53 o
   3   2  11      192.84      216.66      9.87 o
   4   2  11       62.58       50.02      4.11 o
   5   2  11      241.43      191.08     10.20 o
  -6   3  11       34.64       31.94      2.41 o
  -5   3  11       60.22       58.13      3.71 o
  -4   3  11       11.62       65.21      6.32 o
  -3   3  11      659.61      663.83     12.62 o
  -2   3  11      268.29      325.01      9.18 o
  -1   3  11      287.70      298.96      9.71 o
   0   3  11        8.03       10.58      1.85 o
   1   3  11        2.97        3.20      2.19 o
   2   3  11        8.69        7.07      2.01 o
   3   3  11      452.14      501.74     23.60 o
   4   3  11      677.58      689.42     16.63 o
   5   3  11      331.18      274.89     11.33 o
  -6   4  11       19.89        8.19      1.11 o
  -5   4  11      290.23      290.95      6.83 o
  -4   4  11      199.35      209.99      6.97 o
  -3   4  11     1938.36     2099.36     43.35 o
  -2   4  11        8.78        6.43      2.02 o
  -1   4  11       49.68       43.78      3.86 o
   0   4  11      282.26      286.81      9.95 o
   1   4  11      532.89      545.78     17.14 o
   2   4  11      592.06      608.74     18.85 o
   3   4  11      172.76      163.20      7.83 o
   4   4  11      315.87      349.65     13.12 o
   5   4  11        5.00       16.35      7.47 o
  -6   5  11       19.54       13.79      2.64 o
  -5   5  11      131.43      130.53      4.37 o
  -4   5  11       32.90      161.77     11.68 o
  -3   5  11      850.38      868.23     23.89 o
  -2   5  11      266.18      345.86     12.32 o
  -1   5  11     3854.78     4014.22     50.56 o
   0   5  11      720.72      804.79     23.70 o
   1   5  11      186.80      178.32      9.80 o
   2   5  11        3.30        1.52      2.42 o
   3   5  11      247.52      293.08     11.53 o
   4   5  11        6.27       14.03      2.83 o
   5   5  11       63.09       43.70      9.39 o
  -5   6  11      137.12      129.42      5.81 o
  -4   6  11      405.59      424.45     10.70 o
  -3   6  11        0.26        3.24      1.50 o
  -2   6  11      376.27      365.01     11.26 o
  -1   6  11        0.94        0.36      1.45 o
   0   6  11     1109.56     1173.30     26.54 o
   1   6  11        4.22        4.36      1.85 o
   2   6  11      577.95      636.37     36.33 o
   3   6  11        3.37        4.10      2.06 o
   4   6  11       11.92       10.12      2.09 o
  -5   7  11        6.11        3.65      0.82 o
  -4   7  11       34.26      203.58     19.24 o
  -3   7  11      500.70      491.48     14.47 o
  -2   7  11      439.40      449.03     10.46 o
  -1   7  11      740.27      777.40     26.02 o
   0   7  11      135.28      130.45      7.95 o
   1   7  11        6.91        6.16      2.88 o
   2   7  11       94.86      110.56      8.22 o
   3   7  11      530.99      622.77     32.21 o
   4   7  11       28.33       18.72      8.10 o
  -5   8  11        7.79        5.67      1.56 o
  -4   8  11      256.11      228.56     13.16 o
  -3   8  11        4.16        4.45      1.32 o
  -2   8  11      387.82      370.12     10.19 o
  -1   8  11        1.22        2.66      1.66 o
   0   8  11      727.49      752.23     22.48 o
   1   8  11      300.33      289.84     19.08 o
   2   8  11      669.80      733.60     44.21 o
   3   8  11      265.16      252.11     28.19 o
  -4   9  11      628.83      509.40     27.48 o
  -3   9  11      252.33      249.67     18.62 o
  -2   9  11      177.56      173.83      7.85 o
  -1   9  11      240.59      261.61     14.40 o
   0   9  11      381.04      388.69     15.83 o
   1   9  11      261.62      322.07     30.61 o
   2   9  11      192.62      220.05     17.52 o
   3   9  11      243.57      252.31      9.25 o
  -4  10  11      457.26      394.20     19.69 o
  -3  10  11      456.37      426.24     20.58 o
  -2  10  11       14.39       13.06      2.07 o
  -1  10  11       77.97       97.18      7.35 o
   0  10  11      313.27      333.97     54.21 o
   1  10  11      661.64      694.55    103.01 o
   2  10  11       30.27       25.11      2.96 o
   3  10  11        4.02        1.08      1.38 o
  -3  11  11      104.51       69.58      5.53 o
  -2  11  11      973.94      872.08     44.36 o
  -1  11  11        9.48       10.70      3.90 o
   0  11  11      164.63      163.91     26.87 o
   1  11  11       13.19       23.04      3.15 o
   2  11  11      109.93      131.17      9.50 o
  -1  12  11       45.78       76.79      6.64 o
   0  12  11       48.57       55.75      6.08 o
   1  12  11      549.59      657.37     19.18 o
  -4   0  12      187.95      204.17      9.04 o
  -2   0  12      119.43      131.10      7.23 o
   0   0  12      428.52      422.77     15.76 o
   2   0  12     1236.29     1248.96     49.53 o
   4   0  12      324.15      315.79     15.31 o
  -5   1  12       14.03       10.20      1.24 o
  -4   1  12        8.64      167.08      5.83 o
  -3   1  12       49.61       56.97      3.83 o
  -2   1  12       78.19       85.75      3.83 o
  -1   1  12     1185.02     1270.67     17.38 o
   0   1  12      432.82      406.58     10.85 o
   1   1  12       57.27       71.30      5.54 o
   2   1  12      197.76      176.38      8.08 o
   3   1  12      424.54      437.65     13.74 o
   4   1  12       11.39       15.97      2.07 o
  -5   2  12       27.89       22.93      2.20 o
  -4   2  12       21.44       28.74      2.16 o
  -3   2  12       11.13       12.63      1.74 o
  -2   2  12       18.07       24.88      2.24 o
  -1   2  12      620.12      619.16     11.29 o
   0   2  12     1313.73     1170.54     19.74 o
   1   2  12      102.44      109.33      6.76 o
   2   2  12      496.74      505.71     15.06 o
   3   2  12      300.12      301.03     10.08 o
   4   2  12      204.28      216.72      9.36 o
  -5   3  12      794.58      706.66     15.45 o
  -4   3  12       47.62      133.48      6.49 o
  -3   3  12      307.50      335.66      8.85 o
  -2   3  12      275.76      258.87      8.26 o
  -1   3  12     1778.17     1928.46     27.03 o
   0   3  12      167.14      170.39      7.27 o
   1   3  12       68.79       53.21      4.44 o
   2   3  12       89.51       87.19      6.12 o
   3   3  12       11.73       15.76      2.31 o
   4   3  12      487.13      540.27     52.79 o
  -5   4  12      598.76      525.74     10.88 o
  -4   4  12      721.96      785.19     20.77 o
  -3   4  12     3094.87     3222.35     56.02 o
  -2   4  12     1285.99     1374.52     22.92 o
  -1   4  12      100.97      104.41      6.52 o
   0   4  12       61.92       69.04      4.89 o
   1   4  12      167.88      174.88      9.30 o
   2   4  12       40.47       43.67      5.53 o
   3   4  12       90.93       93.85      6.41 o
   4   4  12       47.53      126.37    108.38 o
  -5   5  12        1.07       -0.12      0.70 o
  -4   5  12       96.64      101.25      4.39 o
  -3   5  12      133.58      124.56      5.05 o
  -2   5  12     1721.24     1802.02     38.77 o
  -1   5  12       10.01        5.40      3.20 o
   0   5  12     1471.05     1454.55     26.87 o
   1   5  12        5.64        7.36      2.76 o
   2   5  12        2.70        6.75      2.04 o
   3   5  12        1.49       -0.14      4.60 o
   4   5  12      201.42      219.42      9.13 o
  -4   6  12        4.69        2.06      0.94 o
  -3   6  12      571.62      601.42     13.23 o
  -2   6  12       37.11       48.04      4.09 o
  -1   6  12       18.91       16.20      2.71 o
   0   6  12        7.12        8.80      2.41 o
   1   6  12      244.93      257.90     12.50 o
   2   6  12       24.62       24.12      3.03 o
   3   6  12      311.32      304.09     10.35 o
   4   6  12        4.43       75.04     12.84 o
  -4   7  12        4.37        8.47      1.26 o
  -3   7  12      301.23      278.41      8.70 o
  -2   7  12      683.67      764.33     22.48 o
  -1   7  12       88.76       86.98      4.88 o
   0   7  12      534.47      594.54     16.98 o
   1   7  12        4.75        1.56      1.50 o
   2   7  12       19.30       16.08      2.04 o
   3   7  12       49.93       52.76      3.56 o
  -4   8  12      836.69      704.41     37.50 o
  -3   8  12       58.46       60.88      4.97 o
  -2   8  12      279.96      274.35     15.80 o
  -1   8  12        1.74        0.91      0.82 o
   0   8  12      113.36      110.46     11.42 o
   1   8  12      395.19      433.45     23.37 o
   2   8  12       10.80        9.15      2.31 o
   3   8  12       35.14       38.07      2.75 o
  -3   9  12      160.69      142.68      6.42 o
  -2   9  12      102.64       98.89      9.95 o
  -1   9  12      192.66      178.47     12.39 o
   0   9  12      273.49      264.09     30.00 o
   1   9  12       54.59       38.79      4.19 o
   2   9  12       79.58       90.09     11.94 o
  -2  10  12      222.07      194.52      9.83 o
  -1  10  12       18.25        8.59      2.24 o
   0  10  12        8.77        7.26      1.52 o
   1  10  12       16.28       14.24      1.77 o
  -3   0  13      776.15      828.64     17.00 o
  -1   0  13      162.44      160.21      8.64 o
   1   0  13      307.94      317.79     14.50 o
   3   0  13      436.55      394.36     82.73 o
  -4   1  13       41.91       44.76      2.95 o
  -3   1  13       68.73       60.71      3.64 o
  -2   1  13      633.79      668.64     12.57 o
  -1   1  13       39.04       47.09      3.04 o
   0   1  13     1584.49     1573.15     20.70 o
   1   1  13       25.28       26.92      3.07 o
   2   1  13       66.93       62.32      4.64 o
   3   1  13       41.55       51.74      5.81 o
  -4   2  13       17.92       33.70      2.44 o
  -3   2  13     1268.67     1330.02     23.90 o
  -2   2  13      708.70      722.95     11.44 o
  -1   2  13       82.11       87.46      4.73 o
   0   2  13      321.23      264.14      8.28 o
   1   2  13       17.81       19.84      2.93 o
   2   2  13      321.37      330.23     10.23 o
   3   2  13      243.70      238.98     15.79 o
  -4   3  13       75.24      113.19      5.36 o
  -3   3  13        0.02        2.64      1.07 o
  -2   3  13      804.55      818.17     15.01 o
  -1   3  13      420.88      411.18     13.37 o
   0   3  13       20.12       22.95      3.22 o
   1   3  13      145.59      141.43      7.02 o
   2   3  13       33.56       67.87      4.34 o
   3   3  13       12.89        6.10      4.00 o
  -4   4  13      532.11      460.26     10.22 o
  -3   4  13       19.33       10.73      1.69 o
  -2   4  13      473.13      467.06     11.14 o
  -1   4  13        5.46        4.19      1.42 o
   0   4  13        2.55        4.24      1.56 o
   1   4  13       74.26       95.79      7.62 o
   2   4  13       29.83       44.63      4.55 o
   3   4  13      227.45      208.54     18.88 o
  -4   5  13      109.41      132.19      6.67 o
  -3   5  13       50.51       50.66      3.23 o
  -2   5  13       16.64       16.41      3.00 o
  -1   5  13      203.35      243.61      8.08 o
   0   5  13      140.11      115.08      8.22 o
   1   5  13       12.15       15.12      3.51 o
   2   5  13       26.81       29.25      3.38 o
   3   5  13      450.92      434.69     76.90 o
  -4   6  13      126.06      118.18      7.23 o
  -3   6  13       31.34       27.08      3.06 o
  -2   6  13      655.70      647.70     19.70 o
  -1   6  13        1.25        2.26      1.10 o
   0   6  13       34.39       33.64      4.38 o
   1   6  13       57.43       61.13      5.29 o
   2   6  13      750.41      703.42     11.93 o
  -3   7  13        0.54        1.26      0.65 o
  -2   7  13       38.14       31.17      2.33 o
  -1   7  13      221.04      215.01     17.08 o
   0   7  13      146.37      127.72      5.14 o
   1   7  13       23.55       32.90      2.80 o
   2   7  13      220.59      217.90     33.71 o
  -2   8  13      310.27      275.56     16.97 o
  -1   8  13       29.28       18.04      4.99 o
   0   8  13       13.08       12.56      1.32 o
   1   8  13       12.89       15.42      1.98 o
  -1   9  13      516.08      493.19     15.73 o
   0   9  13      123.12      137.80      8.66 o
  -2   0  14      534.16      541.82     19.30 o
   0   0  14        7.72       12.98      2.59 o
   2   0  14      344.32      336.32     13.03 o
  -3   1  14        2.63        3.88      1.36 o
  -2   1  14        0.44       -0.12      0.80 o
  -1   1  14      192.29      204.59      7.45 o
   0   1  14       11.12        9.17      1.77 o
   1   1  14      151.99      202.46      7.11 o
   2   1  14        0.37        0.18      0.58 o
  -3   2  14        7.27        4.48      2.21 o
  -2   2  14     1404.06     1296.48     70.68 o
  -1   2  14      102.68      100.51      6.70 o
   0   2  14      186.63      171.87      6.55 o
   1   2  14       55.39       56.71      3.52 o
   2   2  14       24.08       16.24     11.01 o
  -3   3  14      238.10      208.58     10.80 o
  -2   3  14        1.41        2.92      1.40 o
  -1   3  14      539.79      543.40     15.01 o
   0   3  14      158.56      153.27      8.19 o
   1   3  14       11.82       17.27      2.68 o
   2   3  14       23.20       17.31     11.44 o
  -3   4  14      112.79      103.42      6.21 o
  -2   4  14       20.27       29.72      2.40 o
  -1   4  14      133.97      123.84      6.86 o
   0   4  14       47.37       37.48      3.93 o
   1   4  14      252.48      286.01      9.76 o
   2   4  14      242.54      228.24      9.45 o
  -2   5  14       30.65       31.82      2.95 o
  -1   5  14        3.49        2.70      1.50 o
   0   5  14      343.52      359.13     14.82 o
   1   5  14       27.31       36.64      3.63 o
  -1   6  14       86.95       82.97      4.51 o
   0   6  14        2.41        3.88      0.88 o
 
